# Supplementary material for: K1.65V1.78W0.22O2(AsO4)2
Source: Acta Crystallogr Sect E Struct Rep Online. 2009 Aug 29;65(Pt 9):i69. doi: 10.1107/S1600536809033133 (PMC2970124; doi:10.1107/S1600536809033133)
Supplement: Supplementary file 1 [file e-65-00i69-sup1.cif]

##############################################################################
###                                                                        ###
###        Electronic paper (Acta Crystallographica Section E)             ###
###                                                                        ###
##############################################################################
#                                                                            #
# This CIF contains the data in a paper accepted for publication in Acta     #
# Crystallographica Section E. It conforms to the requirements of Notes      #
# for Authors for Section E, and has been peer reviewed under the auspices   #
# of the IUCr Commission on Journals.                                        #
#                                                                            #
# Full details of the Crystallographic Information File format               #
# are given in the paper "The Crystallographic Information File (CIF):       #
# a New Standard Archive File for Crystallography" by S. R. Hall, F. H.      #
# Allen and I. D. Brown [Acta Cryst. (1991), A47, 655-685].                  #
#                                                                            #
# The current version of the core CIF dictionary is obtainable from          #
# ftp://ftp.iucr.org/pub/cif_core.dic. The current version number is 2.4.    #
#                                                                            #
# Software is freely available for graphical display of the structure(s) in  #
# this CIF.  For information consult the CIF home page http://www.iucr.org/  #
# cif/home.html                                                              #
#                                                                            #
# This file may be used for bona fide research purposes within the           #
# scientific community so long as proper attribution is given to the journal # 
# article from which it was obtained.                                        #
#                                                                            #
##############################################################################
                                             
data_global
_audit_creation_method     'Jana2000 Version : 08/11/2007'
_journal_date_recd_electronic     2009-07-11
_journal_date_accepted     2009-08-20
_journal_name_full     'Acta Crystallographica, Section E'
_journal_year     2009
_journal_volume     65
_journal_issue      9
_journal_page_first     i69
_journal_page_last     i69
_journal_paper_category     QI
_journal_coeditor_code     BR2112
_publ_contact_author_name     'Belkhiri'
_publ_contact_author_address
;
Universite Houari-Boumedienne USTHB
Faculte de Chimie
Laboratoire Sciences des Materiaux
BP 32 El-Alia
16111 Bab-Ezzouar
Alger
Algerie
;
_publ_contact_author_email     belkhirisab@yahoo.fr
_publ_contact_author_fax     '00 213 21 24 73 11'
_publ_contact_author_phone     '00 213 21 24 79 50'
_publ_section_title
;
K~1.65~V~1.78~W~0.22~O~2~(AsO~4~)~2~
;
loop_
    _publ_author_name
    _publ_author_address
    'Belkhiri, Sabrina'
;
Universit\'e Houari-Boumedienne
Facult\'e de Chimie
Laboratoire Sciences des Mat\'eriaux USTHB
BP 32 El-Alia
16111 Bab-Ezzouar
Alger
Alg\'erie
;
    'Kars, Mohammed'
;
Universit\'e Houari-Boumedienne
Facult\'e de Chimie
Laboratoire Sciences des Mat\'eriaux USTHB
BP 32 El-Alia
16111 Bab-Ezzouar
Alger
Alg\'erie
;
    'Mezaoui, Djillali'
;
Universit\'e Houari-Boumedienne
Facult\'e de Chimie
Laboratoire Sciences des Mat\'eriaux USTHB
BP 32 El-Alia
16111 Bab-Ezzouar
Alger
Alg\'erie
;
data_I
_chemical_name_systematic
;
potassium vanadium tungsten bis(arsenate oxide)
;
_chemical_name_common     ?
_chemical_formula_moiety     ?
_chemical_formula_sum     'As2 K1.642 O10 V1.78 W0.22'
_chemical_formula_structural     ?
_chemical_formula_analytical     ?
_chemical_formula_iupac     'K1.65 V1.78 W0.22 O2 (As O4)2'
_chemical_formula_weight     505.2
_chemical_melting_point     ?
_symmetry_cell_setting     orthorhombic
_symmetry_space_group_name_H-M     'P c 21 n'
_symmetry_space_group_name_Hall     'P -2n -2ac'
loop_
    _symmetry_equiv_pos_site_id
    _symmetry_equiv_pos_as_xyz
    1 x,y,z
    2 -x,1/2+y,-z
    3 1/2+x,1/2+y,1/2-z
    4 1/2-x,y,1/2+z
_cell_length_a     6.5322(7)
_cell_length_b     10.7228(9)
_cell_length_c     13.0782(5)
_cell_angle_alpha     90
_cell_angle_beta     90
_cell_angle_gamma     90
_cell_volume     916.04(13)
_cell_formula_units_Z     4
_cell_measurement_reflns_used     25
_cell_measurement_theta_min     5.83
_cell_measurement_theta_max     35.96
_cell_measurement_temperature     293
_cell_special_details
; ?
;
_exptl_crystal_description     block
_exptl_crystal_colour     black
_exptl_crystal_size_max     0.067
_exptl_crystal_size_mid     0.043
_exptl_crystal_size_min     0.03
_exptl_crystal_size_rad     ?
_exptl_crystal_density_diffrn     3.6617
_exptl_crystal_density_meas     ?
_exptl_crystal_density_method     ?
_exptl_crystal_F_000     938
_exptl_absorpt_coefficient_mu     12.695
_exptl_absorpt_correction_type     Gaussian
_exptl_absorpt_process_details     '(Pet\<r\'i\<cek <i>et al.</i>,  2000)'
_exptl_absorpt_correction_T_min     0.314
_exptl_absorpt_correction_T_max     0.564
_exptl_special_details
;
;
_diffrn_ambient_temperature     293
_diffrn_radiation_type     'Mo K\a'
_diffrn_radiation_wavelength     0.71069
_diffrn_radiation_source     'fine-focus sealed tube'
_diffrn_radiation_monochromator     'graphite'
_diffrn_measurement_device_type     'Nonius KappaCCD'
_diffrn_measurement_method     \f
_diffrn_detector_area_resol_mean     ?
_diffrn_reflns_number     13762
_diffrn_reflns_av_R_equivalents     0.0444
_diffrn_reflns_av_sigmaI/netI     0.0294
_diffrn_reflns_theta_min     5.83
_diffrn_reflns_theta_max     35.96
_diffrn_reflns_theta_full     35.96
_diffrn_measured_fraction_theta_max     ?
_diffrn_measured_fraction_theta_full     0.99
_diffrn_reflns_limit_h_min     -10
_diffrn_reflns_limit_h_max     10
_diffrn_reflns_limit_k_min     -17
_diffrn_reflns_limit_k_max     17
_diffrn_reflns_limit_l_min     -20
_diffrn_reflns_limit_l_max     21
_diffrn_reflns_reduction_process     ?
_diffrn_standards_number     ?
_diffrn_standards_interval_count     ?
_diffrn_standards_interval_time     ?
_diffrn_standards_decay_%     ?
_refine_special_details
;
Refinement of <i>F</i>^2^ against ALL reflections. The weighted <i>R</i>-factor
<i>wR</i> and goodness of fit <i>S</i> are based on <i>F</i>^2^, conventional
<i>R</i>-factors are based on <i>F</i>, with <i>F</i> set to zero for negative
<i>F</i>^2^. The threshold expression of <i>F</i>^2^ > n*\s(<i>F</i>^2^) is
used only for calculating <i>R</i>-factors <i>etc</i>. and is not relevant to
the choice of reflections for refinement. The program used for refinement,
Jana2000, uses the weighting scheme based on the experimental expectations,
see _refine_ls_weighting_details, that does not force <i>S</i> to be one.
Therefore the values of <i>S</i> are usually larger then the ones from the
<i>SHELX</i> program.
;
_reflns_number_total     3754
_reflns_number_gt     2938
_reflns_threshold_expression     I>3\s(I)
_refine_ls_structure_factor_coef     F
_refine_ls_R_factor_all     0.0633
_refine_ls_R_factor_gt     0.0478
_refine_ls_wR_factor_gt     0.0630
_refine_ls_wR_factor_ref     0.0643
_refine_ls_goodness_of_fit_ref     2.88
_refine_ls_restrained_S_all     ?
_refine_ls_number_reflns     3754
_refine_ls_number_parameters     117
_refine_ls_number_restraints     5
_refine_ls_number_constraints     ?
_refine_ls_hydrogen_treatment     ?
_refine_ls_weighting_scheme     sigma
_refine_ls_weighting_details     'w = 1/[\s^2^(F)+0.0001F^2^]'
_refine_ls_shift/su_max     0.0003
_refine_ls_shift/su_mean     0.0000
_refine_diff_density_max     3.19
_refine_diff_density_min     -2.75
_refine_ls_extinction_method
                       'B--C type 1 Gaussian isotropic (Becker & Coppens, 1974)'
_refine_ls_extinction_coef     2559
_refine_ls_abs_structure_details
                                    'Flack (1983), with how many Friedel pairs?'
_refine_ls_abs_structure_Flack     0.43(3)
_refine_ls_abs_structure_Rogers     ?
loop_
    _atom_type_symbol
    _atom_type_scat_dispersion_real
    _atom_type_scat_dispersion_imag
    _atom_type_scat_source
    K 0.201 0.249 'International Tables Vol C Tables  4.2.6.8 and 6.1.1.1'
    As 0.050 2.006 'International Tables Vol C Tables  4.2.6.8 and 6.1.1.1'
    V 0.301 0.529 'International Tables Vol C Tables  4.2.6.8 and 6.1.1.1'
    W -0.849 6.872 'International Tables Vol C Tables  4.2.6.8 and 6.1.1.1'
    O 0.011 0.006 'International Tables Vol C Tables  4.2.6.8 and 6.1.1.1'
_computing_data_collection     'KappaCCD Software (Nonius, 1998)'
_computing_cell_refinement     'DENZO and SCALEPACK (Otwinowski & Minor, 1997)'
_computing_data_reduction     'DENZO and SCALEPACK (Otwinowski & Minor, 1997)'
_computing_structure_solution     'coordinates taken from KVOPO~4~ (Reference?)'
_computing_structure_refinement
                                 'JANA2000 (Pet\<r\'i\<cek <i>et al.</i>, 2000)'
_computing_molecular_graphics
                        'ATOMS (Dowty, 1994) and GRETEP (Laugier & Bochu, 2002)'
_computing_publication_material
                                 'JANA2000 (Pet\<r\'i\<cek <i>et al.</i>, 2000)'
loop_
    _atom_site_type_symbol
    _atom_site_label
    _atom_site_fract_x
    _atom_site_fract_y
    _atom_site_fract_z
    _atom_site_U_iso_or_equiv
    _atom_site_adp_type
    _atom_site_calc_flag
    _atom_site_refinement_flags
    _atom_site_occupancy
    _atom_site_disorder_assembly
    _atom_site_disorder_group
    V V1 0.2630(3) 0.2468(2) 0.24971(13) 0.0168(3) Uani d . 1 . .
    W W 0.50139(17) 0.5 0.87349(4) 0.00878(14) Uani d . 0.220(2) . .
    V V2 0.50139(17) 0.5 0.87349(4) 0.00878(14) Uani d . 0.780(2) . .
    As As 0.17664(8) 0.25354(16) 0.50018(8) 0.00581(11) Uani d . 1 . .
    As As1 0.00101(18) 0.50644(9) 0.81691(5) 0.00690(13) Uani d . 1 . .
    O O6 0.3321(10) 0.2386(6) 0.3990(5) 0.0087(13) Uani d . 1 . .
    O O8 0.4578(13) 0.3816(6) 0.7822(6) 0.0134(7) Uani d . 1 . .
    K K1 0.3033(5) 0.5700(3) 0.6047(2) 0.0213(8) Uani d . 0.642(9) . .
    K K2 0.7220(5) 0.3138(4) 0.6181(3) 0.0639(13) Uani d . 1 . .
    O O4 0.5533(11) 0.6264(6) 0.7830(6) 0.0116(7) Uani d . 1 . .
    O O7 -0.2009(11) 0.4750(6) 0.8937(5) 0.0116(7) Uani d . 1 . .
    O O1 0.0429(12) 0.3840(6) 0.7363(6) 0.0113(12) Uani d . 1 . .
    O O3 0.0142(13) 0.3730(6) 0.4904(6) 0.0134(7) Uani d . 1 . .
    O O5 0.0306(13) 0.1243(6) 0.5126(6) 0.0134(7) Uani d . 1 . .
    O O2 -0.0408(12) 0.6253(6) 0.7377(7) 0.0160(18) Uani d . 1 . .
    O O9 0.3212(11) 0.2750(7) 0.6060(5) 0.0113(12) Uani d . 1 . .
    O O10 0.2004(10) 0.5412(6) 0.8927(5) 0.0116(7) Uani d . 1 . .
loop_
    _atom_site_aniso_label
    _atom_site_aniso_U_11
    _atom_site_aniso_U_22
    _atom_site_aniso_U_33
    _atom_site_aniso_U_12
    _atom_site_aniso_U_13
    _atom_site_aniso_U_23
    _atom_site_aniso_type_symbol
    V1 0.0307(7) 0.0156(5) 0.0042(4) -0.0159(5) -0.0026(4) 0.0014(4) V
    W 0.0070(2) 0.0118(2) 0.0075(3) -0.00182(17) -0.0009(4) -0.0018(4) W
    V2 0.0070(2) 0.0118(2) 0.0075(3) -0.00182(17) -0.0009(4) -0.0018(4) V
    As 0.0070(2) 0.00636(17) 0.0040(2) -0.0010(4) 0.0017(4) 0.00093(18) As
    As1 0.0054(2) 0.00608(19) 0.0092(3) 0.00066(15) -0.0001(5) -0.0006(3) As
    O6 0.008(2) 0.011(2) 0.007(3) 0.0035(19) -0.0005(18) 0.0001(19) O
    O8 0.0123(14) 0.0181(11) 0.0099(13) -0.0028(14) -0.0004(17) 0.0051(9) O
    K1 0.0174(13) 0.0400(16) 0.0066(13) -0.0027(11) -0.0056(10) 0.0009(11) K
    K2 0.0193(11) 0.086(3) 0.087(3) -0.0147(14) 0.0165(16) -0.0306(19) K
    O4 0.0061(10) 0.0160(11) 0.0128(13) -0.0011(9) 0.0026(16) 0.0031(14) O
    O7 0.0061(10) 0.0160(11) 0.0128(13) -0.0011(9) 0.0026(16) 0.0031(14) O
    O1 0.012(2) 0.018(2) 0.004(2) 0.0023(15) -0.0047(17) -0.0012(16) O
    O3 0.0123(14) 0.0181(11) 0.0099(13) -0.0028(14) -0.0004(17) 0.0051(9) O
    O5 0.0123(14) 0.0181(11) 0.0099(13) -0.0028(14) -0.0004(17) 0.0051(9) O
    O2 0.018(3) 0.012(2) 0.018(4) 0.012(2) 0.005(3) 0.007(2) O
    O9 0.012(2) 0.018(2) 0.004(2) 0.0023(15) -0.0047(17) -0.0012(16) O
    O10 0.0061(10) 0.0160(11) 0.0128(13) -0.0011(9) 0.0026(16) 0.0031(14) O
loop_
    _geom_bond_atom_site_label_1
    _geom_bond_atom_site_label_2
    _geom_bond_site_symmetry_1
    _geom_bond_site_symmetry_2
    _geom_bond_distance
    _geom_bond_publ_flag
    V1 W . 2_646 3.461(2) ?
    V1 V2 . 2_646 3.461(2) ?
    V1 As . . 3.3257(17) ?
    V1 As . 4_554 3.2867(17) ?
    V1 As1 . 2_546 3.222(2) ?
    V1 As1 . 4_554 3.301(2) ?
    V1 O6 . . 2.006(5) ?
    V1 O8 . 4_554 2.069(7) ?
    V1 O4 . 2_646 1.823(7) ?
    V1 O7 . 2_546 3.494(7) ?
    V1 O1 . 4_554 1.944(7) ?
    V1 O2 . 2_546 1.960(7) ?
    V1 O9 . 4_554 1.979(7) ?
    W As . 3_556 3.3815(19) ?
    W As . 4_555 3.3284(19) ?
    W As1 . . 3.3521(18) ?
    W As1 . 1_655 3.3470(18) ?
    W O6 . 4_555 3.557(6) ?
    W O8 . . 1.774(7) ?
    W O4 . . 1.824(8) ?
    W O7 . 1_655 1.980(7) ?
    W O3 . 4_555 2.047(7) ?
    W O5 . 3_556 2.014(7) ?
    W O10 . . 2.034(7) ?
    V2 As . 3_556 3.3815(18) ?
    V2 As . 4_555 3.3284(18) ?
    V2 As1 . . 3.3521(13) ?
    V2 As1 . 1_655 3.3470(13) ?
    V2 O6 . 4_555 3.557(6) ?
    V2 O8 . . 1.774(7) ?
    V2 O4 . . 1.824(8) ?
    V2 O7 . 1_655 1.980(7) ?
    V2 O3 . 4_555 2.047(7) ?
    V2 O5 . 3_556 2.014(7) ?
    V2 O10 . . 2.034(7) ?
    As O6 . . 1.676(6) ?
    As O8 . 4_554 3.279(8) ?
    As K2 . 1_455 3.407(4) ?
    As O4 . 3_446 3.251(9) ?
    As O7 . 3_546 3.410(7) ?
    As O1 . . 3.497(8) ?
    As O3 . . 1.671(7) ?
    As O5 . . 1.688(7) ?
    As O2 . 2_546 3.520(8) ?
    As O9 . . 1.695(7) ?
    As O10 . 4_554 3.474(7) ?
    As1 O6 . 4_555 3.243(6) ?
    As1 O8 . . 3.294(7) ?
    As1 K1 . . 3.475(3) ?
    As1 O4 . 1_455 3.224(7) ?
    As1 O7 . . 1.685(7) ?
    As1 O1 . . 1.709(7) ?
    As1 O2 . . 1.664(7) ?
    As1 O9 . 3_456 3.284(7) ?
    As1 O10 . . 1.684(6) ?
    O6 K1 . 2_646 2.998(7) ?
    O8 K1 . . 3.240(8) ?
    O8 K2 . . 2.854(8) ?
    K1 O4 . . 2.911(9) ?
    K1 O1 . . 3.132(8) ?
    K1 O3 . . 3.181(8) ?
    K1 O5 . 2_556 2.718(8) ?
    K1 O2 . . 2.903(8) ?
    K1 O9 . . 3.147(8) ?
    K1 O10 . 4_554 2.775(6) ?
    K2 O4 . 3_546 3.228(8) ?
    K2 O7 . 4_554 3.414(8) ?
    K2 O1 . 1_655 2.715(8) ?
    K2 O3 . 1_655 2.619(8) ?
    K2 O5 . 1_655 3.145(8) ?
    K2 O2 . 3_546 3.250(8) ?
    K2 O9 . . 2.656(7) ?
    K2 O10 . 3_546 2.937(8) ?
loop_
    _geom_angle_atom_site_label_1
    _geom_angle_atom_site_label_2
    _geom_angle_atom_site_label_3
    _geom_angle_site_symmetry_1
    _geom_angle_site_symmetry_2
    _geom_angle_site_symmetry_3
    _geom_angle
    _geom_angle_publ_flag
    O6 V1 O8 . . 4_554 89.1(3) ?
    O6 V1 O4 . . 2_646 92.9(3) ?
    O6 V1 O7 . . 2_546 120.7(2) ?
    O6 V1 O1 . . 4_554 88.3(3) ?
    O6 V1 O2 . . 2_546 93.5(3) ?
    O6 V1 O9 . . 4_554 172.3(3) ?
    O8 V1 O4 4_554 . 2_646 177.4(3) ?
    O8 V1 O7 4_554 . 2_546 127.7(2) ?
    O8 V1 O1 4_554 . 4_554 86.7(3) ?
    O8 V1 O2 4_554 . 2_546 86.1(3) ?
    O8 V1 O9 4_554 . 4_554 83.8(3) ?
    O4 V1 O7 2_646 . 2_546 49.7(3) ?
    O4 V1 O1 2_646 . 4_554 95.1(3) ?
    O4 V1 O2 2_646 . 2_546 92.0(3) ?
    O4 V1 O9 2_646 . 4_554 94.3(4) ?
    O7 V1 O1 2_546 . 4_554 131.3(3) ?
    O7 V1 O2 2_546 . 2_546 53.2(2) ?
    O7 V1 O9 2_546 . 4_554 66.4(2) ?
    O1 V1 O2 4_554 . 2_546 172.6(3) ?
    O1 V1 O9 4_554 . 4_554 88.4(3) ?
    O2 V1 O9 2_546 . 4_554 88.9(3) ?
    O6 W O8 4_555 . . 52.8(2) ?
    O6 W O4 4_555 . . 138.9(3) ?
    O6 W O7 4_555 . 1_655 118.5(2) ?
    O6 W O3 4_555 . 4_555 51.6(2) ?
    O6 W O5 4_555 . 3_556 120.6(2) ?
    O6 W O10 4_555 . . 64.1(2) ?
    O8 W O4 . . . 97.2(3) ?
    O8 W O7 . . 1_655 98.4(3) ?
    O8 W O3 . . 4_555 91.3(3) ?
    O8 W O5 . . 3_556 173.4(3) ?
    O8 W O10 . . . 94.6(3) ?
    O4 W O7 . . 1_655 90.3(3) ?
    O4 W O3 . . 4_555 169.5(3) ?
    O4 W O5 . . 3_556 88.0(3) ?
    O4 W O10 . . . 96.0(3) ?
    O7 W O3 1_655 . 4_555 82.3(3) ?
    O7 W O5 1_655 . 3_556 85.6(3) ?
    O7 W O10 1_655 . . 164.8(2) ?
    O3 W O5 4_555 . 3_556 84.0(3) ?
    O3 W O10 4_555 . . 89.4(2) ?
    O5 W O10 3_556 . . 80.8(3) ?
    O6 V2 O8 4_555 . . 52.8(2) ?
    O6 V2 O4 4_555 . . 138.9(3) ?
    O6 V2 O7 4_555 . 1_655 118.5(2) ?
    O6 V2 O3 4_555 . 4_555 51.6(2) ?
    O6 V2 O5 4_555 . 3_556 120.6(2) ?
    O6 V2 O10 4_555 . . 64.1(2) ?
    O8 V2 O4 . . . 97.2(3) ?
    O8 V2 O7 . . 1_655 98.4(3) ?
    O8 V2 O3 . . 4_555 91.3(3) ?
    O8 V2 O5 . . 3_556 173.4(3) ?
    O8 V2 O10 . . . 94.6(3) ?
    O4 V2 O7 . . 1_655 90.3(3) ?
    O4 V2 O3 . . 4_555 169.5(3) ?
    O4 V2 O5 . . 3_556 88.0(3) ?
    O4 V2 O10 . . . 96.0(3) ?
    O7 V2 O3 1_655 . 4_555 82.3(3) ?
    O7 V2 O5 1_655 . 3_556 85.6(3) ?
    O7 V2 O10 1_655 . . 164.8(2) ?
    O3 V2 O5 4_555 . 3_556 84.0(3) ?
    O3 V2 O10 4_555 . . 89.4(2) ?
    O5 V2 O10 3_556 . . 80.8(2) ?
    O6 As O8 . . 4_554 60.7(2) ?
    O6 As O4 . . 3_446 143.3(3) ?
    O6 As O7 . . 3_546 96.0(3) ?
    O6 As O1 . . . 152.0(2) ?
    O6 As O3 . . . 113.1(3) ?
    O6 As O5 . . . 111.0(3) ?
    O6 As O2 . . 2_546 54.5(2) ?
    O6 As O9 . . . 108.8(3) ?
    O6 As O10 . . 4_554 67.8(2) ?
    O8 As O4 4_554 . 3_446 150.29(17) ?
    O8 As O7 4_554 . 3_546 141.90(17) ?
    O8 As O1 4_554 . . 122.41(17) ?
    O8 As O3 4_554 . . 56.6(3) ?
    O8 As O5 4_554 . . 105.8(3) ?
    O8 As O2 4_554 . 2_546 47.58(16) ?
    O8 As O9 4_554 . . 143.0(3) ?
    O4 As O3 3_446 . . 103.5(3) ?
    O4 As O5 3_446 . . 55.0(3) ?
    O4 As O2 3_446 . 2_546 122.96(18) ?
    O4 As O9 3_446 . . 59.1(3) ?
    O4 As O10 3_446 . 4_554 141.36(16) ?
    O7 As O1 3_546 . . 92.65(16) ?
    O7 As O3 3_546 . . 149.2(3) ?
    O7 As O5 3_546 . . 51.8(3) ?
    O7 As O2 3_546 . 2_546 94.61(16) ?
    O7 As O9 3_546 . . 70.2(3) ?
    O7 As O10 3_546 . 4_554 153.03(15) ?
    O1 As O3 . . . 66.3(3) ?
    O1 As O5 . . . 95.2(3) ?
    O1 As O2 . . 2_546 150.96(15) ?
    O1 As O10 . . 4_554 93.27(15) ?
    O3 As O5 . . . 105.7(3) ?
    O3 As O2 . . 2_546 94.6(3) ?
    O3 As O9 . . . 107.2(4) ?
    O3 As O10 . . 4_554 55.3(3) ?
    O5 As O2 . . 2_546 68.1(3) ?
    O5 As O9 . . . 110.9(4) ?
    O5 As O10 . . 4_554 153.1(3) ?
    O2 As O9 2_546 . . 157.2(3) ?
    O2 As O10 2_546 . 4_554 92.87(15) ?
    O9 As O10 . . 4_554 94.0(3) ?
    O6 As1 K1 4_555 . . 104.26(12) ?
    O6 As1 O4 4_555 . 1_455 134.43(16) ?
    O6 As1 O7 4_555 . . 83.4(2) ?
    O6 As1 O1 4_555 . . 58.1(3) ?
    O6 As1 O2 4_555 . . 159.4(3) ?
    O6 As1 O9 4_555 . 3_456 142.85(15) ?
    O6 As1 O10 4_555 . . 74.7(2) ?
    O8 As1 K1 . . . 57.12(14) ?
    O8 As1 O4 . . 1_455 164.2(2) ?
    O8 As1 O7 . . . 134.6(3) ?
    O8 As1 O1 . . . 56.8(3) ?
    O8 As1 O2 . . . 111.9(3) ?
    O8 As1 O9 . . 3_456 136.53(17) ?
    O8 As1 O10 . . . 58.4(2) ?
    O4 As1 O7 1_455 . . 56.8(3) ?
    O4 As1 O1 1_455 . . 111.7(3) ?
    O4 As1 O2 1_455 . . 57.6(3) ?
    O4 As1 O9 1_455 . 3_456 50.74(17) ?
    O4 As1 O10 1_455 . . 134.1(3) ?
    O7 As1 O1 . . . 109.3(3) ?
    O7 As1 O2 . . . 113.4(3) ?
    O7 As1 O9 . . 3_456 74.0(3) ?
    O7 As1 O10 . . . 107.5(3) ?
    O1 As1 O2 . . . 103.5(4) ?
    O1 As1 O9 . . 3_456 157.9(3) ?
    O1 As1 O10 . . . 114.2(3) ?
    O2 As1 O9 . . 3_456 57.0(3) ?
    O2 As1 O10 . . . 109.0(3) ?
    O9 As1 O10 3_456 . . 84.3(2) ?
    O6 K1 O8 2_656 . . 98.39(18) ?
    O6 K1 O4 2_656 . . 56.08(19) ?
    O6 K1 O1 2_656 . . 145.5(2) ?
    O6 K1 O3 2_656 . . 149.53(19) ?
    O6 K1 O5 2_656 . 2_556 119.1(2) ?
    O6 K1 O2 2_656 . . 119.8(2) ?
    O6 K1 O9 2_656 . . 125.3(2) ?
    O6 K1 O10 2_656 . 4_554 93.41(19) ?
    O8 K1 O4 . . . 51.74(18) ?
    O8 K1 O1 . . . 51.25(18) ?
    O8 K1 O3 . . . 95.96(19) ?
    O8 K1 O5 . . 2_556 142.1(2) ?
    O8 K1 O2 . . . 86.3(2) ?
    O8 K1 O9 . . . 50.10(18) ?
    O8 K1 O10 . . 4_554 130.1(2) ?
    O4 K1 O1 . . . 89.6(2) ?
    O4 K1 O3 . . . 147.2(2) ?
    O4 K1 O5 . . 2_556 148.6(2) ?
    O4 K1 O2 . . . 84.7(2) ?
    O4 K1 O9 . . . 100.3(2) ?
    O4 K1 O10 . . 4_554 145.5(2) ?
    O1 K1 O3 . . . 61.2(2) ?
    O1 K1 O5 . . 2_556 91.4(2) ?
    O1 K1 O2 . . . 51.88(18) ?
    O1 K1 O9 . . . 51.67(18) ?
    O1 K1 O10 . . 4_554 118.1(2) ?
    O3 K1 O5 . . 2_556 54.16(19) ?
    O3 K1 O2 . . . 87.7(2) ?
    O3 K1 O9 . . . 50.68(18) ?
    O3 K1 O10 . . 4_554 57.2(2) ?
    O5 K1 O2 2_556 . . 71.5(2) ?
    O5 K1 O9 2_556 . . 104.8(2) ?
    O5 K1 O10 2_556 . 4_554 57.1(2) ?
    O2 K1 O9 . . . 103.3(2) ?
    O2 K1 O10 . . 4_554 127.9(2) ?
    O9 K1 O10 . . 4_554 83.97(19) ?
    O8 K2 O4 . . 3_546 105.3(2) ?
    O8 K2 O7 . . 4_554 120.0(2) ?
    O8 K2 O1 . . 1_655 88.5(2) ?
    O8 K2 O3 . . 1_655 149.5(3) ?
    O8 K2 O5 . . 1_655 151.0(2) ?
    O8 K2 O2 . . 3_546 53.10(19) ?
    O8 K2 O9 . . . 58.7(2) ?
    O8 K2 O10 . . 3_546 105.1(2) ?
    O4 K2 O7 3_546 . 4_554 133.4(2) ?
    O4 K2 O1 3_546 . 1_655 55.0(2) ?
    O4 K2 O3 3_546 . 1_655 85.3(2) ?
    O4 K2 O5 3_546 . 1_655 49.5(2) ?
    O4 K2 O2 3_546 . 3_546 74.43(19) ?
    O4 K2 O9 3_546 . . 126.1(2) ?
    O4 K2 O10 3_546 . 3_546 55.25(19) ?
    O7 K2 O1 4_554 . 1_655 112.7(2) ?
    O7 K2 O3 4_554 . 1_655 50.0(2) ?
    O7 K2 O5 4_554 . 1_655 88.3(2) ?
    O7 K2 O2 4_554 . 3_546 142.3(2) ?
    O7 K2 O9 4_554 . . 89.2(2) ?
    O7 K2 O10 4_554 . 3_546 116.94(19) ?
    O1 K2 O3 1_655 . 1_655 74.1(2) ?
    O1 K2 O5 1_655 . 1_655 86.3(2) ?
    O1 K2 O2 1_655 . 3_546 104.5(2) ?
    O1 K2 O9 1_655 . . 147.0(3) ?
    O1 K2 O10 1_655 . 3_546 110.1(2) ?
    O3 K2 O5 1_655 . 1_655 54.4(2) ?
    O3 K2 O2 1_655 . 3_546 155.1(2) ?
    O3 K2 O9 1_655 . . 136.3(3) ?
    O3 K2 O10 1_655 . 3_546 104.4(2) ?
    O5 K2 O2 1_655 . 3_546 100.8(2) ?
    O5 K2 O9 1_655 . . 120.2(2) ?
    O5 K2 O10 1_655 . 3_546 50.97(18) ?
    O2 K2 O9 3_546 . . 54.5(2) ?
    O2 K2 O10 3_546 . 3_546 51.97(18) ?
    O9 K2 O10 . . 3_546 78.3(2) ?
