# Supplementary material for: K1.65V1.78W0.22O2(AsO4)2
Source: Acta Crystallogr Sect E Struct Rep Online. 2009 Aug 29;65(Pt 9):i69. doi: 10.1107/S1600536809033133 (PMC2970124; doi:10.1107/S1600536809033133)
Supplement: Supplementary file 2 [file e-65-00i69-Isup2.hkl]

#==============================================================================

data_I

#==============================================================================

# 11. STRUCTURE-FACTOR LIST

loop_
 _refln_index_h                                              
 _refln_index_k                                              
 _refln_index_l                                              
 _refln_intensity_meas                                       
 _refln_intensity_calc                                       
 _refln_intensity_sigma                                      
 _refln_observed_status  
   1 -17   0       88.81       95.23     1.90 o
   3 -17   0       33.10       39.04     4.33 o
   0 -16   0      314.57      311.24     4.10 o
   2 -16   0      117.83      118.20     1.96 o
   4 -16   0      168.38      168.93     2.60 o
   1 -15   0      125.48      138.22     1.93 o
   3 -15   0       27.58       30.56     3.94 o
   5 -15   0       11.34       21.37    11.26 <
   0 -14   0       27.17       29.16     4.01 o
   2 -14   0      298.12      294.43     3.66 o
   4 -14   0      169.73      161.21     2.48 o
   6 -14   0      107.36      118.79     2.22 o
   1 -13   0      158.35      147.05     2.11 o
   3 -13   0       88.19       84.71     1.83 o
   5 -13   0       65.85       61.28     2.17 o
   7 -13   0       17.21       15.72    14.25 <
   0 -12   0      339.16      350.22     4.69 o
   2 -12   0       64.80       67.12     1.57 o
   4 -12   0      176.71      179.53     2.49 o
   6 -12   0      233.23      222.96     3.13 o
   1 -11   0      206.42      189.76     2.57 o
   3 -11   0      139.27      126.52     2.06 o
   5 -11   0       73.49       69.85     1.75 o
   7 -11   0       34.43       30.00     4.50 o
   0 -10   0       53.94       46.92     1.77 o
   2 -10   0      466.46      466.71     5.82 o
   4 -10   0      255.20      237.54     3.31 o
   6 -10   0      105.90      114.09     1.81 o
   8 -10   0      223.83      217.30     4.28 o
   1  -9   0      292.03      277.83     3.52 o
   3  -9   0       99.03       85.26     2.96 o
   5  -9   0        0.00        9.21    52.80 <
   7  -9   0       88.21       88.76     2.10 o
   9  -9   0        9.63       16.92    21.57 <
   0  -8   0      732.16      737.94     9.82 o
   2  -8   0      332.55      316.26     3.95 o
   4  -8   0      346.34      346.30     4.37 o
   6  -8   0      345.89      337.15     4.38 o
   8  -8   0      118.73      127.03     3.19 o
   1  -7   0      491.94      468.61     5.83 o
   3  -7   0      114.76      105.38     2.28 o
   5  -7   0       42.01       41.54     1.43 o
   7  -7   0      162.61      171.37     2.56 o
   9  -7   0       19.51       29.54     9.32 <
   0  -6   0       19.62       29.75     1.51 o
   2  -6   0      641.75      630.20     7.64 o
   4  -6   0      347.90      343.82     4.32 o
   6  -6   0      163.96      169.46     2.22 o
   8  -6   0      311.17      298.80     5.39 o
  10  -6   0      169.45      181.00     3.69 o
   1  -5   0      286.29      312.83     3.37 o
   3  -5   0      202.24      210.86     2.68 o
   5  -5   0      133.23      140.98     2.41 o
   7  -5   0       28.80       27.81     2.72 o
   9  -5   0       37.42       45.24     4.53 o
   0  -4   0      725.44      738.41     9.70 o
   2  -4   0      179.70      205.58     2.54 o
   4  -4   0      324.71      326.37     4.03 o
   6  -4   0      398.92      397.51     4.94 o
   8  -4   0      154.12      160.06     3.30 o
  10  -4   0      206.93      196.25     4.08 o
   1  -3   0      576.24      545.24     6.63 o
   3  -3   0      352.75      325.03     4.29 o
   5  -3   0      189.51      201.01     2.80 o
   7  -3   0      108.94      112.08     1.93 o
   9  -3   0      104.05      101.61     3.10 o
   2  -2   0      715.48      779.05     8.90 o
   4  -2   0      373.83      372.83     4.41 o
   6  -2   0      221.88      228.69     3.19 o
   8  -2   0      287.55      278.84     5.01 o
  10  -2   0      200.00      212.73     3.98 o
   3  -1   0       43.84       51.11     1.96 o
   5  -1   0       30.19       43.44     4.91 o
   7  -1   0      173.35      185.72     2.59 o
   9  -1   0       23.78       10.34     6.03 <
   2   0   0      159.25      162.43     2.04 o
   4   0   0      611.24      651.89     7.34 o
   6   0   0      467.12      467.90     6.82 o
   8   0   0       77.27       85.62     2.77 o
  10   0   0      205.48      189.01     4.07 o
   3   1   0       42.83       52.68     1.49 o
   5   1   0       26.89       55.55    13.91 <
   7   1   0      173.32      187.53     3.33 o
   9   1   0       11.32       23.79    13.59 <
   2   2   0      745.88      780.06    10.07 o
   4   2   0      379.35      366.62     5.54 o
   6   2   0      226.25      230.36     4.53 o
   8   2   0      296.62      271.49     5.14 o
  10   2   0      201.83      212.00     4.03 o
   1   3   0      575.44      541.42     9.55 o
   3   3   0      358.62      325.75     5.17 o
   5   3   0      188.94      202.86     3.91 o
   7   3   0      108.38      113.52     2.63 o
   9   3   0      101.83      101.94     3.07 o
   0   4   0      724.31      764.11    11.90 o
   2   4   0      186.29      176.09     3.08 o
   4   4   0      326.57      335.10     4.96 o
   6   4   0      405.79      398.10     6.71 o
   8   4   0      150.14      156.75     3.22 o
  10   4   0      199.01      199.87     4.00 o
   1   5   0      282.26      300.49     5.54 o
   3   5   0      200.39      207.92     3.56 o
   5   5   0      128.30      142.36     4.12 o
   7   5   0       31.42       31.68     3.95 o
   9   5   0       53.87       41.38     3.80 o
   0   6   0       26.41       34.03    10.62 <
   2   6   0      655.40      632.01    11.12 o
   4   6   0      348.60      342.39     5.31 o
   6   6   0      170.22      174.88     3.27 o
   8   6   0      298.33      296.52     5.20 o
  10   6   0      165.07      183.10     3.72 o
   1   7   0      495.79      471.53     8.78 o
   3   7   0      114.70      104.57     3.28 o
   5   7   0       48.94       52.37     2.48 o
   7   7   0      168.03      175.58     3.38 o
   9   7   0       23.54       36.66     7.74 <
   0   8   0      742.60      737.81    12.52 o
   2   8   0      334.37      316.37     6.92 o
   4   8   0      346.54      344.68     5.43 o
   6   8   0      343.59      334.66     5.80 o
   8   8   0      118.42      128.27     3.24 o
   1   9   0      288.78      273.12     5.08 o
   3   9   0       99.18       82.71     4.90 o
   5   9   0        0.00       22.42    68.06 <
   7   9   0       88.47       85.36     3.05 o
   9   9   0       19.87        1.98    12.27 <
   0  10   0       61.97       49.56    11.62 <
   2  10   0      458.28      466.76     7.04 o
   4  10   0      251.26      238.11     4.38 o
   6  10   0      109.29      109.12     2.89 o
   8  10   0      232.31      218.41     4.39 o
   3  11   0      134.92      128.13     2.81 o
   5  11   0       73.36       70.25     2.72 o
   7  11   0       37.14       37.45     5.30 o
   4  12   0      172.41      176.67     3.39 o
   6  12   0      236.23      221.62     4.36 o
   3  13   0       93.88       85.06     2.68 o
   5  13   0       67.82       59.78     3.51 o
   7  13   0       28.58       20.64     8.83 <
   4  14   0      164.80      163.47     3.46 o
   6  14   0      104.71      116.86     3.38 o
   3  15   0       22.73       25.21     7.54 <
   5  15   0       19.01       27.91    12.08 <
   4  16   0      161.65      166.33     3.65 o
   3  17   0       33.26       38.80     7.99 <
   1 -17   1       40.95       40.81     2.12 o
   2 -17   1       62.55       64.19     1.71 o
   3 -17   1       71.67       71.44     1.89 o
   1 -16   1       75.62       78.36     1.42 o
   2 -16   1       21.95       19.59     3.32 o
   3 -16   1       62.57       66.81     1.81 o
   4 -16   1       34.59       31.22     2.98 o
   1 -15   1       54.71       53.66     1.41 o
   2 -15   1       89.54       84.30     1.41 o
   3 -15   1       32.42       40.55     2.55 o
   4 -15   1       74.32       68.48     1.66 o
   5 -15   1       55.33       51.67     2.01 o
   1 -14   1       38.93       38.68     1.59 o
   2 -14   1       30.43       25.45     2.35 o
   3 -14   1      116.06      118.28     1.66 o
   4 -14   1       51.16       42.23     1.76 o
   5 -14   1       41.20       36.74     2.20 o
   6 -14   1       43.91       29.83     2.48 o
   1 -13   1       42.25       39.18     1.32 o
   2 -13   1       82.68       83.12     1.29 o
   3 -13   1       83.87       85.87     1.44 o
   4 -13   1      104.08      107.65     1.55 o
   5 -13   1       24.79       32.13     3.00 o
   6 -13   1       21.54       26.02     3.94 <
   7 -13   1       60.41       57.85     2.64 o
   1 -12   1       65.18       55.48     1.09 o
   2 -12   1       27.33       22.74     1.52 o
   3 -12   1      136.48      127.93     1.76 o
   4 -12   1       23.00       17.70     2.56 o
   5 -12   1       99.00       87.85     1.51 o
   6 -12   1       33.02       25.41     2.37 o
   7 -12   1       31.24       29.12     3.97 o
   1 -11   1       78.01       77.19     1.10 o
   2 -11   1       92.05       95.62     1.23 o
   3 -11   1       27.57       26.71     1.96 o
   4 -11   1      122.24      125.22     1.62 o
   5 -11   1       75.32       70.85     1.37 o
   6 -11   1       19.50       25.23     3.43 <
   7 -11   1       10.76       20.33    10.43 <
   8 -11   1       32.01       34.97     4.94 o
   1 -10   1       37.43       36.17     0.97 o
   2 -10   1       55.04       54.69     0.98 o
   3 -10   1      155.81      151.99     1.95 o
   4 -10   1       70.62       72.29     1.22 o
   5 -10   1       56.24       49.54     1.34 o
   6 -10   1       55.49       51.94     1.37 o
   7 -10   1       28.97       37.96     3.21 o
   8 -10   1       47.83       35.54     3.36 o
   1  -9   1       49.07       53.36     0.86 o
   2  -9   1      128.12      127.54     1.68 o
   3  -9   1       94.07       98.51     2.27 o
   4  -9   1      116.65      119.06     1.50 o
   5  -9   1       15.75       25.11     2.65 <
   6  -9   1       44.82       50.90     1.37 o
   7  -9   1       63.65       60.15     1.68 o
   8  -9   1       57.86       48.01     2.69 o
   9  -9   1        0.00       14.98    88.35 <
   1  -8   1      203.13      198.80     2.27 o
   2  -8   1       23.59       27.49     3.39 o
   3  -8   1       99.97      102.35     2.01 o
   4  -8   1       15.85       22.50     9.86 <
   5  -8   1      195.72      186.27     2.30 o
   6  -8   1       27.88       16.31     1.71 o
   7  -8   1       25.87       30.34     2.73 o
   8  -8   1        4.40        3.68    27.85 <
   9  -8   1       26.90       26.80     5.86 <
   1  -7   1       89.88       95.56     1.09 o
   2  -7   1      109.88      112.33     1.55 o
   3  -7   1       34.98       23.31     3.40 o
   4  -7   1       62.73       74.25     2.46 o
   5  -7   1      117.08      116.03     1.48 o
   6  -7   1       32.74       33.02     1.38 o
   7  -7   1       14.68        2.14     4.19 <
   8  -7   1       87.49       88.31     1.82 o
   9  -7   1       61.44       48.50     2.81 o
   1  -6   1       29.66       36.04     1.73 o
   2  -6   1       28.94       34.75     1.97 o
   3  -6   1      210.74      211.58     2.55 o
   4  -6   1       44.84       47.85     2.59 o
   5  -6   1       58.95       63.96     3.03 o
   6  -6   1       23.84       23.24     1.55 o
   7  -6   1       47.00       46.39     1.63 o
   8  -6   1       25.23        6.31     3.33 o
   9  -6   1       87.56       81.23     2.45 o
  10  -6   1        0.00        6.41    94.30 <
   1  -5   1       39.65       31.78     1.15 o
   2  -5   1      171.94      159.97     1.95 o
   3  -5   1       91.53      109.51     1.58 o
   4  -5   1      234.68      223.45     2.74 o
   5  -5   1       28.54       38.37     4.76 o
   6  -5   1       62.63       61.94     1.05 o
   7  -5   1       65.56       64.09     1.38 o
   8  -5   1       31.83       33.87     2.64 o
   9  -5   1       21.53        8.95     5.96 <
  10  -5   1       81.26       85.05     2.75 o
   1  -4   1       48.73       64.91     0.91 o
   2  -4   1       33.58       28.32     1.77 o
   3  -4   1      154.30      169.77     1.96 o
   4  -4   1       22.84       19.71     4.22 <
   5  -4   1      119.05      135.76     1.91 o
   6  -4   1       40.21       30.93     4.75 o
   7  -4   1       42.76       50.41     1.49 o
   8  -4   1       22.64       18.72     3.38 o
   9  -4   1       40.83       44.82     3.36 o
  10  -4   1       37.58       30.16     4.16 o
   1  -3   1      100.85      102.67     1.19 o
   2  -3   1       36.13       51.28     1.63 o
   3  -3   1       43.29       47.64     1.66 o
   4  -3   1      124.07      130.01     1.66 o
   5  -3   1      105.19      104.24     1.87 o
   6  -3   1       28.93       31.91     6.16 <
   7  -3   1       26.72       27.58     1.91 o
   8  -3   1       44.21       42.89     1.96 o
   9  -3   1       50.60       41.87     2.62 o
  10  -3   1       65.05       69.69     2.72 o
   2  -2   1       41.87       64.57     1.15 o
   3  -2   1      296.90      285.88     3.28 o
   4  -2   1       71.86       93.93     1.41 o
   5  -2   1      102.99       96.71     1.82 o
   6  -2   1       51.34       54.28     4.19 o
   7  -2   1       52.46       50.07     1.37 o
   8  -2   1       56.44       52.31     1.76 o
   9  -2   1       93.26      101.61     2.19 o
  10  -2   1       30.70       18.38     5.06 o
   2  -1   1      242.14      238.21     2.67 o
   3  -1   1       74.35       66.33     1.42 o
   4  -1   1      195.42      184.56     2.46 o
   5  -1   1       19.78       29.46     7.52 <
   6  -1   1      136.45      134.31     2.53 o
   7  -1   1       53.85       44.57     1.31 o
   8  -1   1       26.31       35.56     2.73 o
   9  -1   1       12.95       18.95     8.84 <
  10  -1   1       42.76       41.01     3.71 o
   2   0   1       33.92       42.02     1.63 o
   3   0   1      206.51      173.67     2.50 o
   4   0   1       12.77       20.77     8.12 <
   5   0   1       68.28       76.32     2.90 o
   6   0   1       36.89       44.20     6.15 o
   7   0   1      134.77      133.04     2.25 o
   8   0   1       28.63       27.06     3.57 o
   9   0   1       66.27       66.18     2.43 o
  10   0   1       38.12       33.99     4.06 o
   2   1   1      241.48      234.20     2.81 o
   3   1   1       74.76       68.52     1.12 o
   4   1   1      191.87      182.97     2.58 o
   5   1   1       15.38       31.43    13.79 <
   6   1   1      133.94      133.97     3.43 o
   7   1   1       57.19       43.84     1.88 o
   8   1   1       22.98       30.47     3.95 <
   9   1   1       20.94       22.91     5.55 <
  10   1   1       44.59       38.78     3.53 o
   2   2   1       44.15       63.47     1.38 o
   3   2   1      304.82      285.53     3.85 o
   4   2   1       68.70       93.96     2.83 o
   5   2   1       96.97       97.84     2.93 o
   6   2   1       34.75       53.68     8.49 <
   7   2   1       47.74       49.53     2.09 o
   8   2   1       57.09       53.31     2.13 o
   9   2   1      101.27      102.66     2.25 o
  10   2   1       17.23       17.47     8.46 <
   1   3   1      100.28      101.04     2.40 o
   2   3   1       36.14       66.33     2.79 o
   3   3   1       41.93       54.86     3.04 o
   4   3   1      125.36      139.70     2.56 o
   5   3   1      108.33      101.53     2.90 o
   6   3   1       28.70       44.53    12.22 <
   7   3   1       23.87       33.67     3.91 o
   8   3   1       42.63       34.51     2.39 o
   9   3   1       52.63       40.71     2.52 o
  10   3   1       69.26       65.26     2.67 o
   1   4   1       50.27       39.89     3.43 o
   2   4   1       32.89       27.87     3.29 o
   3   4   1      156.81      158.65     2.46 o
   4   4   1       23.75       20.79     8.08 <
   5   4   1      126.65      118.56     3.11 o
   6   4   1       40.58       33.04     1.83 o
   7   4   1       40.71       56.73     2.57 o
   8   4   1       17.96       18.45     5.19 <
   9   4   1       38.37       52.06     3.50 o
  10   4   1       42.13       32.46     3.81 o
   1   5   1       37.55       28.68     5.35 o
   2   5   1      176.75      166.13     3.60 o
   3   5   1       99.35      112.02     2.46 o
   4   5   1      237.81      226.90     3.33 o
   5   5   1       34.21       31.45     8.03 <
   6   5   1       61.41       68.37     1.84 o
   7   5   1       64.74       67.16     2.13 o
   8   5   1       29.22       22.55     3.94 o
   9   5   1       19.36        2.11     6.07 <
  10   5   1       80.97       81.84     2.67 o
   1   6   1       36.62       40.55     6.48 <
   2   6   1       37.65       35.50     7.63 <
   3   6   1      214.80      212.58     3.10 o
   4   6   1       53.47       46.16     4.47 o
   5   6   1       55.95       63.54     5.61 o
   6   6   1       21.53       24.06     3.36 o
   7   6   1       50.24       49.19     2.12 o
   8   6   1       30.64        4.09     3.64 o
   9   6   1       83.15       87.03     2.47 o
  10   6   1        0.00        5.47    90.82 <
   1   7   1       89.40       95.65     3.38 o
   2   7   1      111.78      106.83     4.29 o
   3   7   1       34.63       31.17     6.07 <
   4   7   1       68.16       56.85     4.29 o
   5   7   1      120.54      114.01     2.04 o
   6   7   1       30.38       27.54     3.44 o
   7   7   1       23.19        6.67     4.09 <
   8   7   1       89.51       88.15     2.24 o
   9   7   1       58.92       50.75     2.99 o
   1   8   1      201.86      199.68     3.29 o
   2   8   1       19.92       27.74    19.49 <
   3   8   1      108.80      108.68     2.96 o
   4   8   1       19.36       23.04    15.55 <
   5   8   1      198.20      187.68     2.92 o
   6   8   1       32.31       17.44     2.72 o
   7   8   1        0.00       27.68    71.55 <
   8   8   1        4.96        2.99    21.90 <
   9   8   1       18.15       32.67     8.10 <
   1   9   1       43.10       55.96     7.19 o
   2   9   1      131.97      129.08     4.99 o
   3   9   1       92.54       98.12     3.77 o
   4   9   1      119.91      124.10     2.04 o
   5   9   1       15.87       30.25     5.78 <
   6   9   1       46.98       51.44     2.40 o
   7   9   1       71.89       62.41     2.21 o
   8   9   1       52.00       47.72     2.97 o
   9   9   1        0.00       16.77    86.39 <
   1  10   1       37.48       38.83    10.38 <
   2  10   1       56.13       55.26     9.10 o
   3  10   1      152.54      147.61     2.36 o
   4  10   1       73.97       71.37     1.98 o
   5  10   1       58.87       49.56     2.06 o
   6  10   1       57.34       52.26     2.41 o
   7  10   1       27.14       36.55     4.37 o
   8  10   1       47.30       33.32     3.12 o
   3  11   1       22.19       31.32     3.55 o
   4  11   1      120.22      122.81     2.16 o
   5  11   1       79.27       72.97     2.10 o
   6  11   1       21.72       19.36     4.72 <
   7  11   1        8.36       24.43    15.27 <
   8  11   1       38.17       37.97     4.21 o
   3  12   1      131.29      128.89     2.23 o
   4  12   1       27.22       18.15     3.65 o
   5  12   1       94.01       93.22     2.19 o
   6  12   1       38.49       24.84     3.47 o
   7  12   1       38.34       25.95     4.01 o
   3  13   1       91.35       82.43     2.05 o
   4  13   1      102.42      105.70     2.17 o
   5  13   1       33.61       44.48     3.94 o
   6  13   1       22.87       24.11     6.62 <
   7  13   1       61.04       54.81     3.21 o
   3  14   1      113.99      116.34     2.26 o
   4  14   1       48.98       41.91     2.88 o
   5  14   1       41.81       37.39     3.90 o
   6  14   1       40.73       30.36     4.11 o
   3  15   1       33.81       45.80     3.94 o
   4  15   1       76.25       71.79     2.64 o
   5  15   1       58.91       50.86     3.06 o
   3  16   1       60.07       73.93     2.72 o
   4  16   1       37.06       32.16     4.46 o
   2  17   1       59.97       63.81     2.99 o
   3  17   1       73.21       70.06     2.81 o
   0 -17   2       96.10       99.17     2.03 o
   1 -17   2       46.14       43.94     2.11 o
   2 -17   2      131.81      138.68     1.80 o
   0 -16   2       24.60       19.09     4.11 o
   1 -16   2       21.45       17.23     3.26 o
   2 -16   2       96.47       93.08     1.50 o
   3 -16   2       17.44       11.38     5.21 <
   4 -16   2       94.78      104.25     1.73 o
   0 -15   2      136.91      146.95     2.00 o
   1 -15   2       50.51       46.27     1.38 o
   2 -15   2      171.48      160.82     2.05 o
   3 -15   2       24.33       17.00     3.32 o
   4 -15   2      112.36      123.37     1.66 o
   5 -15   2       90.83      100.34     1.73 o
   0 -14   2      136.43      133.50     1.86 o
   1 -14   2       50.29       36.94     1.32 o
   2 -14   2       35.62       37.56     1.98 o
   3 -14   2       14.53        3.78     4.56 <
   4 -14   2       25.99       27.57     2.89 o
   5 -14   2        0.00        9.59    67.03 <
   6 -14   2      144.51      158.03     2.10 o
   0 -13   2      156.96      136.52     2.02 o
   1 -13   2       66.57       65.06     1.18 o
   2 -13   2      195.12      207.53     2.25 o
   3 -13   2       38.79       36.14     2.01 o
   4 -13   2      173.01      161.58     2.14 o
   5 -13   2       82.83       90.26     1.53 o
   6 -13   2      110.43      118.65     1.67 o
   7 -13   2      102.76      112.91     2.23 o
   0 -12   2       16.87       14.64     2.97 <
   1 -12   2       15.49        3.07     2.53 o
   2 -12   2       94.13       95.35     1.27 o
   3 -12   2       12.10       10.16     5.50 <
   4 -12   2      149.88      148.46     1.90 o
   5 -12   2       18.87       21.47     3.67 <
   6 -12   2       42.01       48.56     1.97 o
   7 -12   2       15.29        8.26     7.87 <
   0 -11   2      227.29      223.34     2.80 o
   1 -11   2       84.52       82.32     1.16 o
   2 -11   2      230.99      224.17     2.60 o
   3 -11   2       49.99       55.56     1.33 o
   4 -11   2      169.89      174.03     2.07 o
   5 -11   2       99.45       96.35     1.46 o
   6 -11   2      186.94      182.89     2.26 o
   7 -11   2      120.00      127.96     1.90 o
   8 -11   2      133.97      131.23     2.66 o
   0 -10   2      220.18      224.06     2.71 o
   1 -10   2       93.42       87.10     1.17 o
   2 -10   2       87.54       83.80     1.16 o
   3 -10   2       45.71       42.67     1.34 o
   4 -10   2       32.61       28.24     1.74 o
   5 -10   2       15.11       23.74     3.37 <
   6 -10   2      210.91      211.26     2.50 o
   7 -10   2       40.14       43.01     2.55 o
   8 -10   2       39.48       45.86     4.20 o
   0  -9   2      284.78      277.92     3.43 o
   1  -9   2       64.84       66.84     0.95 o
   2  -9   2      284.56      281.65     3.17 o
   3  -9   2       33.53       34.33     5.62 <
   4  -9   2      255.40      248.76     2.95 o
   5  -9   2      151.94      153.33     1.86 o
   6  -9   2      180.68      180.71     2.17 o
   7  -9   2      115.20      124.59     1.79 o
   8  -9   2      156.11      154.81     2.39 o
   9  -9   2       51.88       59.15     3.55 o
   0  -8   2       94.05       88.35     1.32 o
   1  -8   2       30.17       25.62     0.87 o
   2  -8   2      174.83      171.51     2.07 o
   3  -8   2       29.58       27.33     5.13 <
   4  -8   2      217.99      215.47     2.78 o
   5  -8   2       36.56       44.48     1.27 o
   6  -8   2       93.66       94.07     1.34 o
   7  -8   2        0.00       13.97    59.85 <
   8  -8   2      133.26      138.11     2.15 o
   9  -8   2        0.00        1.18    86.52 <
   0  -7   2      491.07      466.70     5.82 o
   1  -7   2       82.72       91.21     1.02 o
   2  -7   2      255.79      261.06     2.84 o
   3  -7   2       25.98       26.81     4.62 <
   4  -7   2      300.36      295.64     3.46 o
   5  -7   2      195.89      195.41     2.29 o
   6  -7   2      244.28      239.58     2.83 o
   7  -7   2      131.65      135.73     1.85 o
   8  -7   2      148.77      149.74     2.23 o
   9  -7   2       70.35       72.26     2.59 o
   0  -6   2      241.52      234.10     2.90 o
   1  -6   2       48.83       70.80     1.09 o
   2  -6   2      105.80      110.09     1.40 o
   3  -6   2       43.42       58.57     2.35 o
   4  -6   2       32.35       23.37     3.72 o
   5  -6   2       19.34       25.60     8.14 <
   6  -6   2      278.40      277.83     3.19 o
   7  -6   2       50.03       50.02     1.58 o
   8  -6   2       42.27       39.19     2.27 o
   9  -6   2       15.81       21.87     8.60 <
  10  -6   2       64.34       74.71     3.10 o
   0  -5   2      369.37      352.28     4.39 o
   1  -5   2       83.68       86.83     1.13 o
   2  -5   2      385.37      390.41     4.19 o
   3  -5   2      122.07      111.39     1.81 o
   4  -5   2      297.73      291.29     3.38 o
   5  -5   2      149.38      146.00     2.11 o
   6  -5   2      259.71      260.23     2.98 o
   7  -5   2      176.23      173.33     2.26 o
   8  -5   2      168.92      173.19     2.39 o
   9  -5   2       49.22       56.08     3.00 o
  10  -5   2      157.73      166.41     2.75 o
   0  -4   2       77.79       76.96     1.03 o
   1  -4   2       35.94       60.92     1.02 o
   2  -4   2      127.48      126.44     1.58 o
   3  -4   2       51.09       58.65     1.84 o
   4  -4   2      283.98      279.41     3.23 o
   5  -4   2       57.71       57.75     2.56 o
   6  -4   2       72.71       65.38     2.48 o
   7  -4   2       26.36       27.43     2.89 o
   8  -4   2      237.19      238.75     3.13 o
   9  -4   2        0.00       17.99    74.36 <
  10  -4   2       73.45       66.15     2.66 o
   0  -3   2      626.53      628.54     7.40 o
   1  -3   2      168.55      161.66     1.87 o
   2  -3   2      267.48      262.50     2.99 o
   3  -3   2      131.17      125.75     1.73 o
   4  -3   2      390.21      395.22     4.30 o
   5  -3   2      159.84      155.22     2.10 o
   6  -3   2      258.99      259.75     3.17 o
   7  -3   2      201.20      201.77     2.69 o
   8  -3   2      182.17      186.03     2.52 o
   9  -3   2       71.38       75.53     2.38 o
  10  -3   2      175.50      175.88     2.94 o
   1  -2   2      135.83      183.45     1.51 o
   2  -2   2      195.91      195.58     2.27 o
   3  -2   2       62.79       89.65     1.34 o
   4  -2   2       33.79       25.02     2.77 o
   5  -2   2       47.81       51.43     2.92 o
   6  -2   2      309.53      308.17     3.66 o
   7  -2   2       10.12        5.56     4.73 <
   8  -2   2       39.93       43.36     2.04 o
   9  -2   2       20.13        6.94     5.33 <
  10  -2   2       68.14       71.38     2.67 o
   2  -1   2      492.62      505.32     5.58 o
   3  -1   2       44.56       40.14     1.82 o
   4  -1   2      363.40      361.71     4.22 o
   5  -1   2      255.23      249.44     3.14 o
   6  -1   2      274.08      283.47     3.40 o
   7  -1   2      150.71      154.26     2.11 o
   8  -1   2      208.47      203.41     2.80 o
   9  -1   2       59.48       65.92     2.57 o
  10  -1   2      153.65      155.71     2.73 o
   2   0   2      322.88      313.85     3.80 o
   3   0   2       16.65       51.27     5.71 <
   4   0   2      295.59      297.66     3.61 o
   5   0   2       18.03       34.62     8.98 <
   6   0   2      146.17      147.66     2.70 o
   7   0   2       25.20       43.74     2.42 o
   8   0   2      187.87      187.56     2.90 o
   9   0   2       12.40       28.23     9.36 <
  10   0   2        3.51       10.04    44.07 <
   2   1   2      498.95      497.19     5.65 o
   3   1   2       44.15       39.82     0.90 o
   4   1   2      355.18      369.83     4.26 o
   5   1   2      254.67      250.46     3.29 o
   6   1   2      272.89      277.44     3.86 o
   7   1   2      152.97      153.15     2.44 o
   8   1   2      208.16      205.52     3.12 o
   9   1   2       62.18       67.81     2.37 o
  10   1   2      157.89      156.82     2.79 o
   1   2   2      134.73      182.06     1.53 o
   2   2   2      198.46      195.18     2.37 o
   3   2   2       64.02       87.84     2.43 o
   4   2   2       30.88       30.20     5.28 <
   5   2   2       45.52       52.82     5.26 o
   6   2   2      311.35      308.52     4.25 o
   7   2   2       11.13        5.78     6.06 <
   8   2   2       40.40       41.96     2.49 o
   9   2   2       11.09        5.34     8.71 <
  10   2   2       63.23       75.11     2.88 o
   0   3   2      622.45      634.68     8.47 o
   1   3   2      169.13      161.58     2.97 o
   2   3   2      269.13      281.36     3.39 o
   3   3   2      135.58      125.74     2.30 o
   4   3   2      398.84      389.23     4.97 o
   5   3   2      160.92      155.93     3.01 o
   6   3   2      262.27      261.59     3.81 o
   7   3   2      206.26      199.99     3.05 o
   8   3   2      186.62      188.87     2.88 o
   9   3   2       66.97       76.72     2.32 o
  10   3   2      179.03      171.04     2.94 o
   0   4   2       79.01       78.39     2.69 o
   1   4   2       36.26       60.94     4.05 o
   2   4   2      129.81      136.42     2.10 o
   3   4   2       51.52       59.26     3.11 o
   4   4   2      284.09      277.23     3.77 o
   5   4   2       56.28       57.51     4.72 o
   6   4   2       71.93       66.34     1.74 o
   7   4   2       26.13       28.31     3.20 o
   8   4   2      235.64      240.00     3.45 o
   9   4   2        3.00       15.73    37.28 <
  10   4   2       70.81       64.14     2.78 o
   0   5   2      366.17      340.85     5.34 o
   1   5   2       89.13       90.26     3.38 o
   2   5   2      385.40      396.51     5.05 o
   3   5   2      123.15      112.52     2.43 o
   4   5   2      302.18      290.55     3.98 o
   5   5   2      148.20      143.07     3.08 o
   6   5   2      262.89      257.47     3.71 o
   7   5   2      173.41      174.09     2.69 o
   8   5   2      168.18      177.68     2.71 o
   9   5   2       51.99       53.45     2.80 o
  10   5   2      163.11      163.54     2.85 o
   0   6   2      245.05      238.14     4.14 o
   1   6   2       44.29       74.83     6.07 o
   2   6   2      105.16      108.46     3.89 o
   3   6   2       43.20       60.00     4.44 o
   4   6   2       33.00       31.79     7.42 <
   5   6   2        0.00       25.16   128.31 <
   6   6   2      281.08      275.77     3.95 o
   7   6   2       43.36       50.27     2.39 o
   8   6   2       44.97       41.20     2.71 o
   9   6   2       24.22       25.22     5.54 <
  10   6   2       62.65       72.26     3.06 o
   0   7   2      489.81      471.10     7.04 o
   1   7   2       79.49      101.36     3.71 o
   2   7   2      255.86      255.70     4.56 o
   3   7   2       31.38       26.49     6.94 <
   4   7   2      302.79      296.41     4.08 o
   5   7   2      192.81      194.73     2.84 o
   6   7   2      243.53      239.19     3.49 o
   7   7   2      129.56      137.69     2.30 o
   8   7   2      145.20      150.77     2.52 o
   9   7   2       67.92       73.15     2.65 o
   0   8   2       98.82       87.01     3.33 o
   1   8   2       32.27       25.60     7.73 <
   2   8   2      172.51      176.88     4.44 o
   3   8   2       27.20       26.65     9.70 <
   4   8   2      217.50      214.50     3.46 o
   5   8   2       38.02       44.73     2.07 o
   6   8   2       96.03       95.25     1.96 o
   7   8   2       23.46       11.86     4.17 <
   8   8   2      135.15      137.98     2.44 o
   9   8   2        0.00        4.43    80.73 <
   0   9   2      283.36      274.45     4.18 o
   1   9   2       60.61       72.20     5.20 o
   2   9   2      293.93      283.70     5.25 o
   3   9   2       32.78       35.34     8.78 <
   4   9   2      255.92      248.25     3.62 o
   5   9   2      154.45      152.87     2.44 o
   6   9   2      175.17      179.86     2.73 o
   7   9   2      119.68      121.29     2.32 o
   8   9   2      159.89      152.64     2.72 o
   9   9   2       55.91       59.78     3.37 o
   0  10   2      215.15      229.44     4.88 o
   1  10   2       86.94       88.25     4.80 o
   2  10   2       77.98       81.01     8.09 o
   3  10   2       45.94       44.05     1.92 o
   4  10   2       33.81       35.35     3.03 o
   5  10   2       15.50       21.67     4.90 <
   6  10   2      216.40      210.80     3.22 o
   7  10   2       37.34       43.82     3.38 o
   8  10   2       35.40       47.78     4.57 o
   3  11   2       53.74       57.28     2.09 o
   4  11   2      164.65      173.85     2.57 o
   5  11   2       98.95       94.25     2.09 o
   6  11   2      185.81      183.42     2.91 o
   7  11   2      118.18      127.38     2.44 o
   8  11   2      128.57      131.11     2.62 o
   3  12   2       17.02        8.63     4.97 <
   4  12   2      149.42      144.58     2.47 o
   5  12   2       20.93       22.08     5.10 <
   6  12   2       47.17       47.79     3.03 o
   7  12   2       21.14        7.27     6.88 <
   3  13   2       38.29       38.19     2.63 o
   4  13   2      170.47      162.95     2.72 o
   5  13   2       82.75       86.72     2.33 o
   6  13   2      110.52      115.01     2.48 o
   7  13   2       99.61      113.23     2.54 o
   3  14   2        0.00        2.43    68.56 <
   4  14   2       28.21       34.87     4.34 o
   5  14   2       16.23        7.23     8.83 <
   6  14   2      146.67      156.02     2.67 o
   3  15   2       21.97       18.47     5.52 <
   4  15   2      113.58      120.40     2.47 o
   5  15   2       93.12       98.90     2.53 o
   3  16   2       26.52       11.50     5.62 <
   4  16   2       92.93      101.35     2.62 o
   2  17   2      125.18      139.62     2.56 o
   1 -17   3       70.35       74.06     1.64 o
   2 -17   3       58.73       60.72     2.16 o
   1 -16   3       76.06       75.63     1.55 o
   2 -16   3       17.62        8.75     4.30 <
   3 -16   3       58.25       57.54     1.99 o
   4 -16   3       26.43       12.94     4.23 o
   1 -15   3       89.18       92.58     1.40 o
   2 -15   3       69.05       68.56     1.42 o
   3 -15   3       59.42       64.39     1.70 o
   4 -15   3       78.45       82.58     1.59 o
   5 -15   3      116.81      106.51     1.79 o
   1 -14   3       43.36       42.83     1.37 o
   2 -14   3       13.33       14.67     4.14 <
   3 -14   3      140.93      139.60     1.87 o
   4 -14   3        5.18       18.01    14.27 <
   5 -14   3       51.97       52.79     2.02 o
   6 -14   3       23.32       23.95     5.38 <
   1 -13   3      101.54      103.85     1.34 o
   2 -13   3       95.35       92.56     1.29 o
   3 -13   3       83.50       76.21     1.43 o
   4 -13   3       94.07       92.71     1.46 o
   5 -13   3       79.70       89.21     1.53 o
   6 -13   3       38.26       33.35     3.01 o
   7 -13   3       92.99       82.47     2.25 o
   1 -12   3       97.96      101.20     1.28 o
   2 -12   3       16.57       12.26     2.41 o
   3 -12   3       95.59      100.57     1.44 o
   4 -12   3       28.02       26.14     2.13 o
   5 -12   3       83.58       88.14     1.44 o
   6 -12   3       38.97       36.71     2.31 o
   7 -12   3       39.55       42.72     2.96 o
   1 -11   3      120.30      123.63     1.45 o
   2 -11   3      118.36      114.11     1.45 o
   3 -11   3       95.17       95.27     1.46 o
   4 -11   3      124.87      115.14     1.65 o
   5 -11   3      126.22      122.22     1.67 o
   6 -11   3       37.91       37.50     1.95 o
   7 -11   3       30.77       42.63     3.52 o
   8 -11   3       25.91       31.79     5.77 <
   1 -10   3       58.60       56.07     0.97 o
   2 -10   3       41.13       37.63     1.02 o
   3 -10   3      185.21      188.67     2.26 o
   4 -10   3       45.25       41.72     1.42 o
   5 -10   3       72.25       69.74     1.22 o
   6 -10   3       35.24       26.13     1.86 o
   7 -10   3       33.36       29.49     3.02 o
   8 -10   3       29.77       25.64     4.34 o
   1  -9   3      170.05      165.45     1.94 o
   2  -9   3      135.47      131.33     1.72 o
   3  -9   3      164.89      160.89     2.23 o
   4  -9   3      149.21      140.13     1.89 o
   5  -9   3      102.66       98.29     1.36 o
   6  -9   3       48.80       45.45     1.36 o
   7  -9   3      133.06      130.86     1.93 o
   8  -9   3       42.83       51.00     3.09 o
   9  -9   3       44.53       51.33     4.23 o
   1  -8   3      140.96      139.62     1.62 o
   2  -8   3       17.46        8.17     4.57 <
   3  -8   3       93.87       94.95     1.91 o
   4  -8   3       49.24       41.73     3.91 o
   5  -8   3      139.21      140.79     1.67 o
   6  -8   3       49.79       37.46     1.28 o
   7  -8   3       78.94       80.93     1.57 o
   8  -8   3       64.14       57.95     2.08 o
   9  -8   3       54.62       48.63     3.53 o
   1  -7   3      176.78      177.11     1.99 o
   2  -7   3      182.12      171.93     2.11 o
   3  -7   3      237.92      221.40     2.78 o
   4  -7   3      206.14      202.51     2.55 o
   5  -7   3      121.75      122.95     1.48 o
   6  -7   3       72.00       68.15     1.19 o
   7  -7   3      120.79      118.41     1.76 o
   8  -7   3       41.21       37.94     2.54 o
   9  -7   3      103.60      104.66     2.49 o
   1  -6   3       56.35       55.61     1.05 o
   2  -6   3       28.14       36.12     1.98 o
   3  -6   3      257.60      251.13     2.97 o
   4  -6   3       42.00       53.84     3.68 o
   5  -6   3       75.83       76.85     2.34 o
   6  -6   3       54.26       64.57     1.18 o
   7  -6   3       25.80       34.04     2.46 o
   8  -6   3       38.64       39.62     2.56 o
   9  -6   3      107.36      105.37     2.44 o
  10  -6   3       47.60       45.83     3.77 o
   1  -5   3      201.75      196.69     2.22 o
   2  -5   3      180.56      174.94     2.05 o
   3  -5   3      199.27      194.77     2.37 o
   4  -5   3      155.66      158.32     2.01 o
   5  -5   3      130.98      127.75     1.93 o
   6  -5   3       45.07       41.33     1.26 o
   7  -5   3      142.50      136.42     1.92 o
   8  -5   3       66.92       71.48     1.81 o
   9  -5   3       83.54       85.85     2.37 o
  10  -5   3       82.57       82.80     2.66 o
   1  -4   3      168.62      170.66     1.85 o
   2  -4   3       13.30       16.15     3.20 <
   3  -4   3      220.02      215.10     2.54 o
   4  -4   3       33.68       38.65     3.10 o
   5  -4   3      159.78      164.45     2.15 o
   6  -4   3       45.99       50.72     3.75 o
   7  -4   3       22.82       18.51     2.30 o
   8  -4   3       58.04       49.75     1.96 o
   9  -4   3       82.39       82.03     2.31 o
  10  -4   3       36.52       32.12     4.22 o
   1  -3   3      193.48      188.10     2.10 o
   2  -3   3      271.00      252.75     2.99 o
   3  -3   3      285.40      281.63     3.21 o
   4  -3   3      236.68      220.17     2.74 o
   5  -3   3      116.30      117.84     1.96 o
   6  -3   3       82.37       84.02     2.74 o
   7  -3   3      163.54      167.84     2.12 o
   8  -3   3       55.02       53.67     1.85 o
   9  -3   3       87.53       82.93     2.23 o
  10  -3   3      103.18      103.22     2.48 o
   1  -2   3       79.88       77.26     1.01 o
   2  -2   3       33.41       41.90     1.41 o
   3  -2   3      264.36      270.88     3.12 o
   4  -2   3       67.03       64.17     2.02 o
   5  -2   3       90.53       85.96     2.50 o
   6  -2   3       43.24       37.56     4.87 o
   7  -2   3       21.32       18.20     2.90 o
   8  -2   3       44.71       40.23     2.07 o
   9  -2   3       95.53      103.96     1.88 o
  10  -2   3       13.41       11.97    11.67 <
   1  -1   3      329.23      312.77     3.57 o
   2  -1   3      192.19      186.68     2.23 o
   3  -1   3      229.51      243.80     2.67 o
   4  -1   3      189.48      186.84     2.45 o
   5  -1   3      212.54      206.92     2.74 o
   6  -1   3       22.42       24.40     9.75 <
   7  -1   3      147.13      142.98     2.41 o
   8  -1   3       99.31       96.03     1.78 o
   9  -1   3      108.53      113.71     1.96 o
  10  -1   3       97.94       90.39     2.50 o
   2   0   3       34.22       32.18     1.68 o
   3   0   3      261.95      252.64     3.20 o
   4   0   3       39.08       42.34     3.74 o
   5   0   3      281.74      290.59     3.41 o
   6   0   3       26.48       19.14     9.09 <
   7   0   3       28.16       29.05     3.26 o
   8   0   3       27.15       19.27     3.46 o
   9   0   3       15.87       20.87     6.32 <
  10   0   3        0.00       16.84    82.89 <
   1   1   3      329.48      311.85     3.54 o
   2   1   3      192.19      187.11     2.29 o
   3   1   3      233.21      248.53     2.79 o
   4   1   3      191.76      189.63     2.45 o
   5   1   3      211.12      201.32     2.92 o
   6   1   3        6.20       24.47    40.48 <
   7   1   3      146.48      151.59     2.38 o
   8   1   3       99.97       94.58     2.13 o
   9   1   3      115.57      106.09     2.32 o
  10   1   3       97.89       93.24     2.52 o
   1   2   3       78.81       78.01     0.97 o
   2   2   3       32.98       39.63     1.52 o
   3   2   3      265.47      271.15     3.13 o
   4   2   3       68.33       63.00     2.78 o
   5   2   3       84.95       87.71     3.46 o
   6   2   3       38.99       35.79     9.03 <
   7   2   3       19.25       20.18     4.10 <
   8   2   3       38.77       40.50     2.80 o
   9   2   3       98.71       98.59     2.28 o
  10   2   3       19.73       11.51     7.35 <
   1   3   3      194.50      192.81     3.21 o
   2   3   3      268.28      251.26     3.23 o
   3   3   3      288.78      277.66     3.70 o
   4   3   3      238.98      218.39     3.31 o
   5   3   3      120.73      135.39     1.97 o
   6   3   3       73.76       81.52     4.64 o
   7   3   3      167.24      160.97     2.60 o
   8   3   3       57.08       55.84     2.28 o
   9   3   3       91.37       91.09     2.31 o
  10   3   3      101.14      106.15     2.49 o
   1   4   3      175.09      175.00     3.23 o
   2   4   3       20.94       15.78     5.02 <
   3   4   3      218.23      219.19     2.98 o
   4   4   3       31.47       38.59     5.97 <
   5   4   3      159.56      171.54     2.98 o
   6   4   3       46.98       50.35     1.85 o
   7   4   3       23.52        8.60     3.41 o
   8   4   3       54.53       48.90     2.38 o
   9   4   3       82.64       81.54     2.36 o
  10   4   3       40.99       31.94     3.82 o
   1   5   3      202.23      198.11     3.60 o
   2   5   3      180.26      174.05     2.94 o
   3   5   3      206.10      188.23     2.98 o
   4   5   3      155.11      152.62     2.73 o
   5   5   3      135.04      129.74     3.23 o
   6   5   3       45.78       38.56     1.86 o
   7   5   3      140.27      135.07     2.35 o
   8   5   3       67.94       75.33     2.27 o
   9   5   3       89.38       83.09     2.45 o
  10   5   3       87.02       84.51     2.57 o
   1   6   3       48.81       56.63     5.51 o
   2   6   3       34.04       39.79     8.40 <
   3   6   3      260.29      251.89     3.49 o
   4   6   3       38.46       58.00     5.87 o
   5   6   3       75.54       77.91     4.47 o
   6   6   3       57.30       67.08     1.86 o
   7   6   3       28.09       38.54     3.42 o
   8   6   3       46.27       40.35     2.65 o
   9   6   3      105.54      105.27     2.39 o
  10   6   3       52.27       45.47     3.54 o
   1   7   3      177.50      175.45     3.31 o
   2   7   3      182.66      173.67     4.03 o
   3   7   3      242.33      222.49     3.40 o
   4   7   3      205.87      203.37     3.28 o
   5   7   3      116.02      122.20     4.92 o
   6   7   3       73.11       70.31     1.83 o
   7   7   3      122.64      116.03     2.26 o
   8   7   3       41.58       39.68     3.03 o
   9   7   3      110.52      106.06     2.48 o
   1   8   3      144.83      138.19     3.16 o
   2   8   3       33.89        7.52    12.24 <
   3   8   3      100.53       94.76     3.07 o
   4   8   3       47.52       41.70     7.25 o
   5   8   3      141.99      140.34     2.31 o
   6   8   3       48.04       37.32     2.27 o
   7   8   3       82.28       78.29     2.08 o
   8   8   3       66.16       58.54     2.45 o
   9   8   3       51.53       48.64     3.38 o
   1   9   3      160.89      167.15     3.45 o
   2   9   3      135.00      130.05     4.21 o
   3   9   3      160.42      161.53     3.18 o
   4   9   3      150.55      140.79     2.38 o
   5   9   3       96.02       97.90     1.92 o
   6   9   3       49.84       43.55     2.33 o
   7   9   3      132.24      133.96     2.38 o
   8   9   3       47.93       49.18     3.54 o
   9   9   3       40.01       46.55     4.15 o
   1  10   3       53.31       59.31     7.57 o
   2  10   3       32.19       38.87    24.48 <
   3  10   3      187.14      190.37     2.78 o
   4  10   3       50.92       43.23     1.94 o
   5  10   3       71.33       73.16     1.98 o
   6  10   3       29.08       29.83     3.54 o
   7  10   3       29.83       32.00     4.38 o
   8  10   3       31.70       25.05     4.96 o
   3  11   3      100.18       98.12     1.93 o
   4  11   3      118.98      116.58     2.13 o
   5  11   3      127.34      122.27     2.27 o
   6  11   3       42.17       38.31     3.07 o
   7  11   3       20.98       36.40     6.79 <
   8  11   3       25.20       29.35     6.23 <
   3  12   3       97.11       98.96     1.98 o
   4  12   3       30.93       26.15     3.46 o
   5  12   3       85.15       90.27     2.15 o
   6  12   3       39.93       37.14     3.60 o
   7  12   3       42.17       48.42     4.31 o
   3  13   3       82.14       71.15     2.02 o
   4  13   3       96.65       93.07     2.22 o
   5  13   3       79.51       88.00     2.33 o
   6  13   3       40.41       36.72     3.65 o
   7  13   3       93.04       84.03     2.57 o
   3  14   3      141.84      140.48     2.44 o
   4  14   3       25.30       16.40     4.75 <
   5  14   3       49.40       55.28     3.22 o
   6  14   3       28.81       24.04     5.46 <
   3  15   3       60.49       62.61     2.67 o
   4  15   3       77.99       81.59     2.57 o
   5  15   3      116.79      107.98     2.58 o
   2  16   3        6.69        8.19    28.73 <
   3  16   3       58.07       57.28     2.99 o
   4  16   3       19.82       12.67     8.72 <
   2  17   3       57.96       60.44     3.10 o
   0 -17   4       99.47       99.79     2.07 o
   1 -17   4      102.28      104.17     1.61 o
   2 -17   4       62.59       67.35     2.35 o
   0 -16   4       82.13       81.65     1.98 o
   1 -16   4       15.07        9.56     4.69 <
   2 -16   4      125.73      139.18     1.82 o
   3 -16   4        2.65        1.40    36.87 <
   4 -16   4       51.47       38.82     2.49 o
   0 -15   4       98.80       98.89     1.85 o
   1 -15   4      137.42      129.15     1.73 o
   2 -15   4       94.32       93.82     1.45 o
   3 -15   4       43.62       37.80     2.17 o
   4 -15   4       89.14       91.27     1.67 o
   5 -15   4        0.00       12.17    76.40 <
   0 -14   4      245.73      248.30     3.08 o
   1 -14   4       17.58       17.42     3.16 <
   2 -14   4       16.64        8.47     3.39 <
   3 -14   4       16.29       11.16     4.65 <
   4 -14   4       94.90      101.33     1.52 o
   5 -14   4        5.32       14.05    17.05 <
   6 -14   4      109.57      109.91     2.03 o
   0 -13   4      141.04      142.26     1.97 o
   1 -13   4      141.56      147.50     1.72 o
   2 -13   4       99.47       97.46     1.34 o
   3 -13   4       68.61       78.57     1.45 o
   4 -13   4      101.39      102.34     1.56 o
   5 -13   4       45.25       35.04     2.05 o
   6 -13   4      101.57      103.37     1.89 o
   7 -13   4       42.88       36.09     3.19 o
   0 -12   4       17.36       29.53     3.26 <
   1 -12   4        8.13        2.21     4.89 <
   2 -12   4      320.84      306.19     3.53 o
   3 -12   4        7.49        7.62     7.53 <
   4 -12   4      117.52      118.46     1.62 o
   5 -12   4        7.13        4.46     9.15 <
   6 -12   4       57.02       66.55     2.11 o
   7 -12   4        0.00        6.28    74.40 <
   0 -11   4      133.85      130.98     1.83 o
   1 -11   4      153.79      160.68     1.77 o
   2 -11   4      143.65      139.97     1.68 o
   3 -11   4      110.45      113.20     1.45 o
   4 -11   4      133.03      132.50     1.72 o
   5 -11   4       91.96       82.73     1.44 o
   6 -11   4       98.00       94.69     1.73 o
   7 -11   4       21.39       20.91     4.74 <
   8 -11   4       89.96       91.62     2.18 o
   0 -10   4      359.35      345.60     4.31 o
   1 -10   4       45.71       47.26     0.96 o
   2 -10   4       16.51       11.50     1.92 o
   3 -10   4       17.56       15.99     2.23 o
   4 -10   4      170.36      162.96     2.06 o
   5 -10   4        8.41        6.23     5.99 <
   6 -10   4      162.56      158.64     2.19 o
   7 -10   4       15.05       18.27     5.53 <
   8 -10   4       65.02       77.04     2.44 o
   0  -9   4      183.12      177.84     2.30 o
   1  -9   4      216.90      218.72     2.41 o
   2  -9   4      168.38      167.13     1.96 o
   3  -9   4       47.99       55.34     3.24 o
   4  -9   4      136.90      130.27     1.70 o
   5  -9   4       10.20       11.06     4.61 <
   6  -9   4      123.03      120.94     1.69 o
   7  -9   4      107.35      101.73     1.75 o
   8  -9   4       83.45       84.58     2.02 o
   9  -9   4        9.35        6.23    17.59 <
   0  -8   4      271.66      249.32     3.28 o
   1  -8   4       18.01        8.69     1.30 o
   2  -8   4      331.24      307.03     3.62 o
   3  -8   4        0.00        4.88    78.25 <
   4  -8   4       43.12       47.95     3.95 o
   5  -8   4       13.68       14.19     2.55 <
   6  -8   4       66.56       62.88     1.48 o
   7  -8   4        0.00        5.49    58.78 <
   8  -8   4      166.45      165.18     2.46 o
   9  -8   4       16.70        8.87     9.41 <
   0  -7   4      152.69      159.05     1.92 o
   1  -7   4      186.72      194.49     2.07 o
   2  -7   4      227.04      217.49     2.52 o
   3  -7   4       26.93       33.67     3.48 o
   4  -7   4      158.12      162.39     2.10 o
   5  -7   4       17.60       21.05     1.92 o
   6  -7   4      105.31      105.54     1.60 o
   7  -7   4       89.80       89.56     1.58 o
   8  -7   4      108.54      110.42     1.97 o
   9  -7   4        0.00       35.63    84.99 <
   0  -6   4      539.63      526.92     6.39 o
   1  -6   4       20.55       31.75     2.01 o
   2  -6   4       15.92       16.53     3.61 <
   3  -6   4       25.81       27.62     3.26 o
   4  -6   4      238.81      234.04     2.77 o
   5  -6   4       21.49       19.61     6.49 <
   6  -6   4      184.47      178.14     2.35 o
   7  -6   4       11.78        4.48     5.35 <
   8  -6   4       57.82       65.87     2.07 o
   9  -6   4        0.00       14.48    78.58 <
   0  -5   4      221.49      223.62     2.67 o
   1  -5   4      344.72      333.16     3.74 o
   2  -5   4      220.08      217.18     2.46 o
   3  -5   4      225.23      217.09     2.54 o
   4  -5   4      179.65      176.02     2.23 o
   5  -5   4       75.48       78.99     2.47 o
   6  -5   4      152.48      155.76     2.00 o
   7  -5   4       59.37       54.82     1.56 o
   8  -5   4      120.19      117.94     1.97 o
   9  -5   4       65.78       65.70     2.29 o
  10  -5   4       81.03       80.04     2.74 o
   0  -4   4      265.63      285.53     3.17 o
   1  -4   4       22.57       14.87     1.41 o
   2  -4   4      624.49      610.17     6.74 o
   3  -4   4       15.16       10.77     5.05 <
   4  -4   4      237.58      245.96     2.76 o
   5  -4   4       16.17       12.75     7.88 <
   6  -4   4      116.90      114.44     2.45 o
   7  -4   4        9.90        9.21     6.09 <
   8  -4   4      161.75      158.91     2.33 o
   9  -4   4       14.59        9.06     6.71 <
  10  -4   4       73.73       80.34     2.89 o
   0  -3   4      180.58      185.19     2.17 o
   1  -3   4      156.11      196.20     1.74 o
   2  -3   4      281.90      274.04     3.09 o
   3  -3   4      214.43      221.56     2.48 o
   4  -3   4      192.21      195.14     2.39 o
   5  -3   4       72.33       75.94     2.18 o
   6  -3   4      150.26      151.50     2.66 o
   7  -3   4       29.85       37.18     2.06 o
   8  -3   4      139.31      138.83     2.11 o
   9  -3   4       25.35       19.93     4.18 o
  10  -3   4       82.13       80.21     2.76 o
   0  -2   4      657.59      639.68     8.80 o
   1  -2   4       32.45       43.21     1.05 o
   2  -2   4       36.25       27.24     1.18 o
   3  -2   4       36.10       30.11     2.19 o
   4  -2   4      278.65      261.62     3.18 o
   5  -2   4       26.50        9.52     6.98 <
   6  -2   4      261.65      263.04     3.53 o
   7  -2   4        8.47       18.11     5.75 <
   8  -2   4       42.92       41.72     2.27 o
   9  -2   4        3.36        7.21    27.64 <
  10  -2   4      130.36      125.46     2.59 o
   0  -1   4      311.78      296.99     3.74 o
   1  -1   4      492.93      507.06     5.32 o
   2  -1   4      238.59      249.16     2.72 o
   3  -1   4      161.53      162.65     2.08 o
   4  -1   4      198.98      200.50     2.68 o
   5  -1   4       97.15      100.35     2.28 o
   6  -1   4      155.70      155.41     2.86 o
   7  -1   4      116.17      114.41     1.78 o
   8  -1   4      109.40      106.61     1.86 o
   9  -1   4       29.23       27.36     3.46 o
  10  -1   4       84.07       82.89     2.50 o
   0   0   4       39.15       42.63     2.18 o
   1   0   4       14.96       15.85     1.57 o
   2   0   4       62.77       74.88     1.12 o
   3   0   4        0.00        9.31    63.76 <
   4   0   4      148.67      154.13     2.29 o
   5   0   4        7.29       10.35    21.57 <
   6   0   4      102.11       92.04     3.01 o
   7   0   4       12.50       13.62     5.10 <
   8   0   4      162.33      160.70     2.62 o
   9   0   4       17.91        1.55     5.11 <
  10   0   4      155.66      160.84     2.75 o
   0   1   4      306.81      297.39     3.55 o
   1   1   4      494.94      502.96     5.50 o
   2   1   4      241.01      248.89     2.84 o
   3   1   4      160.94      163.45     2.20 o
   4   1   4      194.22      198.69     2.46 o
   5   1   4       96.86       96.09     2.51 o
   6   1   4      155.53      155.89     2.89 o
   7   1   4      113.49      109.79     2.15 o
   8   1   4      104.43      107.19     2.18 o
   9   1   4       25.91       16.49     4.58 <
  10   1   4       79.07       80.88     2.66 o
   0   2   4      694.08      654.25     8.65 o
   1   2   4       33.20       41.96     0.88 o
   2   2   4       36.18       36.15     1.51 o
   3   2   4       38.58       29.78     2.53 o
   4   2   4      273.19      260.68     3.29 o
   5   2   4       19.88        9.51    11.71 <
   6   2   4      260.40      269.61     3.79 o
   7   2   4        0.00       17.37    67.45 <
   8   2   4       43.82       41.30     2.49 o
   9   2   4       15.51        6.12     8.11 <
  10   2   4      135.21      128.05     2.61 o
   0   3   4      180.96      188.55     2.66 o
   1   3   4      155.19      209.10     2.87 o
   2   3   4      283.04      271.60     3.55 o
   3   3   4      219.04      223.42     3.02 o
   4   3   4      191.28      195.93     2.87 o
   5   3   4       73.67       72.67     1.57 o
   6   3   4      151.69      151.55     3.39 o
   7   3   4       31.46       23.00     2.66 o
   8   3   4      138.98      136.62     2.37 o
   9   3   4       27.83       22.65     4.62 o
  10   3   4       82.93       84.83     2.63 o
   0   4   4      264.22      278.67     3.62 o
   1   4   4       20.64       14.81     5.44 <
   2   4   4      623.22      602.35     7.45 o
   3   4   4       12.46       10.63    12.33 <
   4   4   4      243.13      251.78     3.39 o
   5   4   4       11.21       11.95    24.97 <
   6   4   4      118.60      116.27     2.05 o
   7   4   4       14.52       10.36     5.54 <
   8   4   4      163.61      152.76     2.65 o
   9   4   4       14.47        9.34     7.84 <
  10   4   4       71.75       84.36     2.81 o
   0   5   4      220.58      229.52     3.25 o
   1   5   4      340.87      339.85     4.54 o
   2   5   4      218.89      213.68     2.97 o
   3   5   4      226.10      218.64     3.12 o
   4   5   4      178.85      176.92     2.92 o
   5   5   4       65.96       74.59     4.70 o
   6   5   4      148.31      157.70     2.38 o
   7   5   4       57.32       57.17     2.11 o
   8   5   4      115.42      116.03     2.24 o
   9   5   4       65.46       67.13     2.43 o
  10   5   4       76.84       80.88     2.93 o
   0   6   4      538.21      525.01     6.88 o
   1   6   4       17.64       33.14    11.16 <
   2   6   4       19.09       23.65     9.65 <
   3   6   4       25.32       28.72     7.31 <
   4   6   4      236.50      231.44     3.43 o
   5   6   4       11.59       20.07    30.92 <
   6   6   4      178.61      181.12     2.72 o
   7   6   4        0.00        4.51    66.01 <
   8   6   4       55.59       64.97     2.38 o
   9   6   4       20.64       14.82     6.96 <
   0   7   4      149.96      158.42     2.98 o
   1   7   4      187.81      186.46     3.37 o
   2   7   4      216.88      218.74     4.34 o
   3   7   4       39.94       20.61     5.56 o
   4   7   4      162.32      163.31     3.01 o
   5   7   4       33.54       17.32     2.24 o
   6   7   4      107.18      106.11     2.04 o
   7   7   4       88.42       83.09     2.11 o
   8   7   4      105.74      109.84     2.30 o
   9   7   4       24.40       24.03     6.11 <
   0   8   4      268.44      246.27     4.00 o
   1   8   4       30.81        9.08     8.35 <
   2   8   4      337.64      304.56     5.51 o
   3   8   4        0.00        5.11   110.42 <
   4   8   4       44.31       53.67     8.70 <
   5   8   4       10.77       13.15     6.16 <
   6   8   4       71.32       65.24     2.00 o
   7   8   4        2.81        5.64    37.80 <
   8   8   4      169.30      167.27     2.80 o
   9   8   4       22.95        9.05     7.25 <
   0   9   4      183.34      178.28     3.57 o
   1   9   4      213.72      218.50     3.65 o
   2   9   4      159.62      167.28     4.16 o
   3   9   4       46.63       55.25     7.28 o
   4   9   4      139.57      129.24     2.25 o
   5   9   4        0.00       26.21    61.99 <
   6   9   4      123.47      120.96     2.25 o
   7   9   4      104.78      103.16     2.22 o
   8   9   4       81.85       84.96     2.40 o
   9   9   4       25.25        3.11     7.09 <
   0  10   4      347.81      338.94     5.80 o
   1  10   4       52.17       47.76     6.71 o
   2  10   4        0.00       17.06   215.57 <
   3  10   4       19.51       16.27     3.39 <
   4  10   4      171.16      163.51     2.63 o
   5  10   4        4.39        6.82    19.63 <
   6  10   4      162.87      158.22     2.64 o
   7  10   4       21.82       17.88     5.67 <
   8  10   4       70.13       80.88     2.73 o
   3  11   4      106.93      112.69     1.95 o
   4  11   4      134.48      132.26     2.28 o
   5  11   4       93.16       83.86     2.11 o
   6  11   4       98.79       93.46     2.26 o
   7  11   4        0.00       15.92    88.06 <
   8  11   4       89.27       91.23     2.84 o
   3  12   4        0.00        7.80    64.73 <
   4  12   4      115.83      118.51     2.16 o
   5  12   4        0.00        3.35    71.82 <
   6  12   4       57.18       70.04     2.69 o
   7  12   4        1.10        7.02    88.26 <
   3  13   4       67.65       77.65     2.13 o
   4  13   4      104.38      101.63     2.18 o
   5  13   4       43.60       39.01     3.13 o
   6  13   4       99.46      104.21     2.51 o
   7  13   4       40.49       41.37     4.67 o
   3  14   4        5.77       11.73    19.04 <
   4  14   4       92.51      100.30     2.28 o
   5  14   4       21.72       14.64     6.53 <
   6  14   4      103.97      106.90     2.66 o
   3  15   4       45.73       34.47     3.18 o
   4  15   4       91.73       92.54     2.46 o
   5  15   4        0.00       28.47    88.83 <
   2  16   4      126.51      136.54     3.30 o
   3  16   4        0.00        1.92    88.08 <
   4  16   4       52.79       45.09     3.72 o
   2  17   4       67.45       66.93     2.90 o
   1 -17   5       25.48       22.14     3.70 o
   1 -16   5       51.06       52.06     1.80 o
   2 -16   5        6.35        5.81    13.30 <
   3 -16   5      152.16      157.54     2.13 o
   1 -15   5       30.74       33.11     2.20 o
   2 -15   5       79.00       82.36     1.44 o
   3 -15   5       38.95       25.80     2.61 o
   4 -15   5       57.43       62.59     2.12 o
   5 -15   5       48.21       43.12     2.66 o
   1 -14   5      196.76      194.74     2.28 o
   2 -14   5       15.97       13.29     3.77 <
   3 -14   5       30.73       36.71     3.02 o
   4 -14   5       20.16       13.09     4.71 <
   5 -14   5      183.37      179.96     2.37 o
   6 -14   5       31.51       29.85     4.00 o
   1 -13   5       31.59       37.25     1.80 o
   2 -13   5       89.72       84.79     1.33 o
   3 -13   5       32.13       38.81     2.18 o
   4 -13   5      105.35      100.32     1.58 o
   5 -13   5       38.35       34.96     2.44 o
   6 -13   5       22.09       18.48     4.89 <
   1 -12   5      175.41      168.12     2.04 o
   2 -12   5       13.04       12.81     3.44 <
   3 -12   5      299.09      306.36     3.39 o
   4 -12   5       28.28       21.08     2.36 o
   5 -12   5       98.88       92.66     1.54 o
   6 -12   5       27.66       21.89     3.49 o
   7 -12   5       94.91      105.44     1.97 o
   1 -11   5       46.52       47.19     1.10 o
   2 -11   5       90.34       83.66     1.21 o
   3 -11   5       38.28       32.77     1.38 o
   4 -11   5      165.49      156.14     2.03 o
   5 -11   5       55.92       51.54     1.44 o
   6 -11   5        7.24        7.41    11.88 <
   7 -11   5       40.17       30.43     2.64 o
   8 -11   5       18.30        8.92     7.43 <
   1 -10   5      286.54      282.50     3.19 o
   2 -10   5       17.29       10.84     1.91 o
   3 -10   5       33.69       33.06     1.38 o
   4 -10   5       21.62       19.10     2.30 o
   5 -10   5      272.19      277.62     3.23 o
   6 -10   5       34.50       26.77     2.63 o
   7 -10   5      153.91      148.66     2.16 o
   8 -10   5       25.04       19.08     5.33 <
   1  -9   5       45.84       39.67     0.95 o
   2  -9   5      162.43      156.81     1.84 o
   3  -9   5       49.02       44.80     3.02 o
   4  -9   5      120.28      111.35     1.55 o
   5  -9   5       37.56       30.82     1.81 o
   6  -9   5       80.76       72.80     1.60 o
   7  -9   5       41.08       35.96     2.32 o
   8  -9   5       70.01       75.37     2.28 o
   1  -8   5       95.06       87.65     1.18 o
   2  -8   5       22.19       16.08     3.20 o
   3  -8   5      310.77      306.49     3.49 o
   4  -8   5       41.53       42.06     4.02 o
   5  -8   5      106.24      100.86     1.50 o
   6  -8   5       34.50       28.19     2.00 o
   7  -8   5      117.58      120.15     1.80 o
   8  -8   5       45.70       40.85     2.75 o
   9  -8   5      214.39      216.49     2.97 o
   1  -7   5       41.27       42.15     0.84 o
   2  -7   5      260.06      250.92     2.86 o
   3  -7   5       48.44       43.73     2.41 o
   4  -7   5      191.37      187.47     2.42 o
   5  -7   5       39.15       36.77     1.36 o
   6  -7   5      133.98      133.95     1.87 o
   7  -7   5       37.20       35.41     2.05 o
   8  -7   5       46.90       48.26     2.64 o
   9  -7   5       31.20       26.30     4.24 o
   1  -6   5      426.65      413.04     4.66 o
   2  -6   5       28.34       32.18     2.22 o
   3  -6   5       51.65       52.97     1.99 o
   4  -6   5       28.13       25.75     4.38 o
   5  -6   5      341.29      335.95     3.93 o
   6  -6   5       52.59       51.96     1.40 o
   7  -6   5      186.52      187.87     2.40 o
   8  -6   5       26.43       20.90     3.49 o
   9  -6   5       32.16       32.22     4.20 o
   1  -5   5       48.29       52.74     1.04 o
   2  -5   5      126.30      129.48     1.58 o
   3  -5   5       50.94       46.54     1.78 o
   4  -5   5      188.03      194.62     2.32 o
   5  -5   5       41.28       49.25     3.90 o
   6  -5   5       33.19       45.43     1.84 o
   7  -5   5       42.15       36.39     1.76 o
   8  -5   5       60.61       59.97     2.06 o
   9  -5   5       38.15       31.36     3.46 o
  10  -5   5       84.79       85.47     2.85 o
   1  -4   5      373.06      362.88     4.04 o
   2  -4   5       23.57       22.50     2.24 o
   3  -4   5      649.67      647.54     7.02 o
   4  -4   5       45.75       46.83     2.49 o
   5  -4   5      127.16      138.15     2.10 o
   6  -4   5       42.26       31.51     6.04 o
   7  -4   5      182.82      181.50     2.34 o
   8  -4   5       45.55       37.24     2.11 o
   9  -4   5      212.40      214.52     2.91 o
  10  -4   5       15.51       14.41    10.42 <
   1  -3   5       54.61       53.06     1.01 o
   2  -3   5      262.91      242.49     2.92 o
   3  -3   5       80.97       82.33     1.42 o
   4  -3   5      376.91      361.13     4.28 o
   5  -3   5       46.97       46.90     3.26 o
   6  -3   5       58.99       66.26     3.61 o
   7  -3   5       59.74       57.91     1.42 o
   8  -3   5       32.23       33.58     2.67 o
   9  -3   5       32.64       27.60     3.42 o
  10  -3   5      109.41      114.51     2.56 o
   1  -2   5      474.37      477.29     5.21 o
   2  -2   5       21.01       18.83     2.52 o
   3  -2   5      125.56      107.46     1.81 o
   4  -2   5       25.60       24.73     5.04 <
   5  -2   5      364.33      365.42     4.42 o
   6  -2   5       31.28       26.83     9.55 <
   7  -2   5      236.06      232.54     2.92 o
   8  -2   5       25.45       15.90     3.31 o
   9  -2   5       65.27       63.54     2.12 o
  10  -2   5       29.79       16.83     5.59 <
   1  -1   5       71.25       71.88     1.04 o
   2  -1   5      267.27      264.32     3.03 o
   3  -1   5       65.16       69.38     1.83 o
   4  -1   5      107.42      109.65     2.20 o
   5  -1   5       51.70       59.56     4.17 o
   6  -1   5       57.41       59.01     5.26 o
   7  -1   5       47.62       47.93     1.71 o
   8  -1   5      137.08      134.12     2.38 o
   9  -1   5       44.74       35.83     2.70 o
  10  -1   5      102.36       94.33     2.56 o
   1   0   5       99.59       77.07     1.21 o
   2   0   5       21.58       24.42     2.10 o
   3   0   5      622.49      624.13     7.06 o
   4   0   5       28.35       29.84     4.72 o
   5   0   5       72.20       68.64     3.05 o
   6   0   5       12.67       12.71    20.33 <
   7   0   5      277.02      267.71     3.55 o
   8   0   5       30.97       21.56     3.41 o
   9   0   5      223.17      232.25     3.36 o
  10   0   5       11.03       12.08    14.97 <
   1   1   5       70.85       70.59     0.93 o
   2   1   5      267.32      265.85     3.14 o
   3   1   5       63.03       72.37     1.78 o
   4   1   5      105.88      119.17     2.19 o
   5   1   5       54.45       56.66     3.81 o
   6   1   5       59.84       60.07     4.51 o
   7   1   5       45.21       50.78     2.13 o
   8   1   5      137.09      134.43     2.39 o
   9   1   5       43.15       34.21     3.14 o
  10   1   5      101.89       96.33     2.58 o
   1   2   5      474.28      476.80     5.17 o
   2   2   5       16.17       19.20     3.49 <
   3   2   5      118.98      110.95     1.80 o
   4   2   5       31.40       24.84     1.33 o
   5   2   5      360.49      367.05     4.39 o
   6   2   5       25.17       25.85    15.78 <
   7   2   5      236.49      233.59     3.41 o
   8   2   5       18.81       16.13     5.48 <
   9   2   5       64.28       69.71     2.52 o
  10   2   5       26.26       14.64     6.36 <
   1   3   5       56.78       54.37     1.98 o
   2   3   5      263.01      239.09     3.33 o
   3   3   5       77.89       81.09     2.40 o
   4   3   5      373.64      359.66     4.71 o
   5   3   5       46.73       51.48     1.65 o
   6   3   5       60.01       60.19     6.30 o
   7   3   5       52.97       58.14     2.02 o
   8   3   5       31.53       42.19     3.22 o
   9   3   5       32.52       30.36     4.18 o
  10   3   5      113.82      116.58     2.63 o
   1   4   5      374.73      359.82     4.91 o
   2   4   5       21.41       22.34     4.82 <
   3   4   5      645.69      653.21     7.75 o
   4   4   5       43.71       46.15     4.75 o
   5   4   5      127.22      126.14     3.31 o
   6   4   5       24.02       31.20    13.97 <
   7   4   5      180.39      189.17     2.76 o
   8   4   5       38.52       35.04     2.92 o
   9   4   5      211.65      209.61     3.24 o
  10   4   5       24.67       15.97     7.06 <
   1   5   5       46.41       51.65     3.51 o
   2   5   5      125.86      124.76     2.20 o
   3   5   5       51.74       47.41     3.77 o
   4   5   5      187.67      188.22     3.04 o
   5   5   5       50.03       48.30     6.52 o
   6   5   5       30.44       32.32     2.57 o
   7   5   5       39.59       36.88     2.39 o
   8   5   5       56.44       65.49     2.50 o
   9   5   5       33.68       32.52     4.26 o
  10   5   5       84.03       86.77     2.72 o
   1   6   5      423.98      412.35     5.27 o
   2   6   5       24.37       32.54     8.57 <
   3   6   5       52.29       53.57     4.19 o
   4   6   5       24.25       26.76    10.78 <
   5   6   5      346.88      333.11     4.63 o
   6   6   5       52.01       51.89     1.98 o
   7   6   5      186.85      184.15     2.86 o
   8   6   5       29.18       21.53     4.43 o
   9   6   5       29.61       33.75     5.12 <
   1   7   5       48.16       43.81     4.17 o
   2   7   5      263.95      253.53     3.87 o
   3   7   5       47.38       43.33     5.50 o
   4   7   5      194.56      192.89     3.23 o
   5   7   5       39.66       38.32     2.11 o
   6   7   5      134.57      135.21     2.27 o
   7   7   5       36.44       35.18     2.86 o
   8   7   5       42.48       46.42     3.38 o
   9   7   5       31.57       27.62     5.17 o
   1   8   5       93.79       92.45     3.36 o
   2   8   5       19.20       16.34    19.56 <
   3   8   5      314.58      307.08     4.19 o
   4   8   5       46.96       40.78     8.00 <
   5   8   5      105.31      103.51     1.95 o
   6   8   5       37.10       28.08     2.66 o
   7   8   5      114.67      119.10     2.23 o
   8   8   5       47.94       39.88     2.91 o
   9   8   5      216.66      216.39     3.37 o
   1   9   5       51.73       41.59     6.04 o
   2   9   5      163.15      153.65     4.10 o
   3   9   5       44.38       47.51     7.86 <
   4   9   5      121.21      107.76     2.06 o
   5   9   5       39.18       30.00     2.36 o
   6   9   5       76.40       70.95     2.01 o
   7   9   5       42.42       38.41     3.29 o
   8   9   5       63.72       74.09     2.68 o
   1  10   5      277.75      283.93     3.95 o
   2  10   5        0.00       11.45   304.77 <
   3  10   5       35.24       28.84     2.10 o
   4  10   5       31.00       19.80     2.63 o
   5  10   5      274.43      281.54     3.89 o
   6  10   5       38.63       27.68     2.76 o
   7  10   5      151.47      147.20     2.62 o
   8  10   5       18.81       19.77     8.14 <
   3  11   5       41.03       30.66     2.02 o
   4  11   5      171.54      158.26     2.66 o
   5  11   5       54.29       54.35     2.36 o
   6  11   5        0.00       15.43    77.93 <
   7  11   5       34.08       27.54     4.66 o
   8  11   5       20.81        9.24     8.16 <
   3  12   5      298.69      299.17     4.19 o
   4  12   5       28.60       20.46     3.48 o
   5  12   5       97.14       94.03     2.25 o
   6  12   5       25.68       21.91     5.05 <
   7  12   5       98.61      100.59     2.56 o
   3  13   5       35.52       39.96     3.35 o
   4  13   5      104.28      100.25     2.22 o
   5  13   5       39.99       35.25     3.52 o
   6  13   5       33.40       24.10     5.02 o
   3  14   5       27.76       33.29     4.37 o
   4  14   5       15.84       13.02     8.05 <
   5  14   5      176.72      181.04     2.91 o
   6  14   5       34.42       29.43     5.57 o
   2  15   5       80.40       79.65     3.16 o
   3  15   5       39.63       23.75     3.43 o
   4  15   5       51.97       57.86     3.48 o
   5  15   5       44.66       47.27     4.40 o
   2  16   5        2.88        5.52    43.80 <
   3  16   5      150.63      155.23     2.68 o
   0 -17   6       37.59       48.52     3.72 o
   0 -16   6      130.63      127.51     2.09 o
   1 -16   6       23.13       14.30     3.45 o
   2 -16   6       43.12       43.33     2.43 o
   3 -16   6       16.30        9.61     6.92 <
   0 -15   6       42.38       40.14     2.54 o
   1 -15   6       51.71       50.21     1.58 o
   2 -15   6       46.48       45.84     1.95 o
   3 -15   6       25.27       22.25     3.88 o
   4 -15   6       37.67       39.28     3.45 o
   0 -14   6       46.48       37.07     1.97 o
   1 -14   6       31.39       20.55     1.89 o
   2 -14   6      109.09      108.32     1.55 o
   3 -14   6       25.04       14.03     3.36 o
   4 -14   6      130.41      136.14     2.02 o
   5 -14   6       10.82        9.76     9.91 <
   0 -13   6       44.74       48.57     1.98 o
   1 -13   6       56.24       57.97     1.24 o
   2 -13   6       58.65       74.14     1.32 o
   3 -13   6       21.37       21.61     3.33 o
   4 -13   6       52.98       47.55     1.99 o
   5 -13   6       83.10       86.54     1.71 o
   6 -13   6       31.67       42.94     3.88 o
   0 -12   6      195.85      191.12     2.50 o
   1 -12   6        6.20        1.71     7.08 <
   2 -12   6       77.28       83.24     1.21 o
   3 -12   6        9.19        0.56     6.24 <
   4 -12   6       47.40       38.89     1.56 o
   5 -12   6       15.16       14.56     5.40 <
   6 -12   6      170.31      177.21     2.34 o
   7 -12   6       14.83        5.71     8.24 <
   0 -11   6       56.35       58.18     1.40 o
   1 -11   6       59.92       63.55     1.09 o
   2 -11   6       88.64       87.86     1.23 o
   3 -11   6       43.90       40.96     1.33 o
   4 -11   6       40.01       46.92     1.69 o
   5 -11   6       87.98       92.46     1.67 o
   6 -11   6       60.29       54.50     1.94 o
   7 -11   6      106.08      116.44     1.90 o
   0 -10   6       68.33       64.29     1.32 o
   1 -10   6       70.76       66.37     1.06 o
   2 -10   6      121.30      117.78     1.48 o
   3 -10   6       25.29       18.74     1.66 o
   4 -10   6      179.03      182.93     2.15 o
   5 -10   6       13.45       17.64     5.41 <
   6 -10   6       32.23       36.35     2.57 o
   7 -10   6       39.42       44.08     2.66 o
   8 -10   6      143.13      150.72     2.33 o
   0  -9   6       71.56       65.84     1.25 o
   1  -9   6       56.44       65.08     0.95 o
   2  -9   6       49.50       51.27     0.99 o
   3  -9   6       32.84       34.73     4.18 o
   4  -9   6       64.23       58.72     1.19 o
   5  -9   6      128.71      127.21     1.83 o
   6  -9   6       41.82       39.84     2.06 o
   7  -9   6      104.52      110.98     1.77 o
   8  -9   6       48.31       46.83     2.97 o
   0  -8   6      233.88      229.49     2.85 o
   1  -8   6       23.39       20.80     1.14 o
   2  -8   6       99.60      101.69     1.54 o
   3  -8   6       16.63       19.24     7.15 <
   4  -8   6       47.56       47.41     2.73 o
   5  -8   6       26.09       27.35     2.29 o
   6  -8   6      250.08      252.04     3.10 o
   7  -8   6        0.00        7.47    63.40 <
   8  -8   6       18.36       13.47     6.21 <
   9  -8   6       15.36       13.41     8.69 <
   0  -7   6      115.12      106.76     1.53 o
   1  -7   6       19.83       26.04     1.14 o
   2  -7   6       62.63       63.69     1.46 o
   3  -7   6       60.97       56.71     2.03 o
   4  -7   6       63.95       59.48     2.77 o
   5  -7   6      143.54      143.35     1.82 o
   6  -7   6       61.85       59.64     1.49 o
   7  -7   6      106.66      109.32     1.69 o
   8  -7   6       34.95       32.97     3.40 o
   9  -7   6       32.01       42.60     4.24 o
   0  -6   6      126.41      123.87     1.63 o
   1  -6   6       23.77       38.03     0.92 o
   2  -6   6      168.90      172.57     2.04 o
   3  -6   6       22.54       34.21     4.35 <
   4  -6   6      235.66      235.18     2.75 o
   5  -6   6       41.98       42.91     4.79 o
   6  -6   6       33.18       32.98     1.94 o
   7  -6   6       12.00       13.45     5.38 <
   8  -6   6      173.10      176.80     2.48 o
   9  -6   6       30.24       26.01     4.12 o
   0  -5   6      121.21      121.02     1.55 o
   1  -5   6       96.63       96.00     1.21 o
   2  -5   6      127.43      129.02     1.64 o
   3  -5   6       56.09       59.03     1.93 o
   4  -5   6       76.98       75.27     2.12 o
   5  -5   6      136.45      140.00     2.51 o
   6  -5   6       80.25       71.60     1.41 o
   7  -5   6      153.23      157.06     2.05 o
   8  -5   6       27.12       25.95     3.54 o
   9  -5   6       70.42       79.20     2.11 o
   0  -4   6      228.88      233.60     2.75 o
   1  -4   6       29.36       37.71     1.46 o
   2  -4   6      219.26      216.63     2.50 o
   3  -4   6       35.44       41.25     2.57 o
   4  -4   6       26.37       27.84     4.88 <
   5  -4   6       42.63       39.44     5.05 o
   6  -4   6      247.70      245.08     3.21 o
   7  -4   6       23.83       22.38     2.69 o
   8  -4   6       32.45       37.25     2.70 o
   9  -4   6        0.00        9.87    70.85 <
  10  -4   6       62.96       68.67     3.15 o
   0  -3   6      284.79      286.72     3.39 o
   1  -3   6       64.23       54.95     1.05 o
   2  -3   6       53.61       49.40     1.35 o
   3  -3   6      135.98      130.87     1.74 o
   4  -3   6      138.15      137.76     2.17 o
   5  -3   6      130.18      126.65     2.14 o
   6  -3   6       64.32       52.70     3.50 o
   7  -3   6      124.37      126.24     1.78 o
   8  -3   6       35.98       34.09     2.57 o
   9  -3   6       39.08       42.03     2.96 o
  10  -3   6       44.60       49.32     3.90 o
   0  -2   6       92.79      102.78     1.43 o
   1  -2   6       70.88       96.46     1.16 o
   2  -2   6      209.31      209.15     2.40 o
   3  -2   6       86.33       89.16     1.69 o
   4  -2   6      275.00      267.29     3.42 o
   5  -2   6       25.88       33.93     8.75 <
   6  -2   6       44.56       46.22     7.05 o
   7  -2   6       29.16       32.05     2.14 o
   8  -2   6      216.37      217.00     2.91 o
   9  -2   6       15.79       15.31     6.59 <
  10  -2   6       40.54       37.18     4.27 o
   0  -1   6       21.43       47.71     4.80 <
   1  -1   6       53.23       61.13     1.03 o
   2  -1   6       86.58       97.86     1.25 o
   3  -1   6       32.21       33.39     2.42 o
   4  -1   6       52.85       56.56     3.24 o
   5  -1   6      173.79      173.36     2.70 o
   6  -1   6       51.89       65.78     5.93 o
   7  -1   6      146.24      148.87     2.09 o
   8  -1   6       48.32       50.64     2.51 o
   9  -1   6       77.24       79.30     2.02 o
  10  -1   6       43.05       47.71     4.04 o
   0   0   6       21.97       61.49     4.94 <
   1   0   6        9.52       33.75     4.52 <
   2   0   6      317.52      304.27     3.58 o
   3   0   6       20.36       32.23     4.49 <
   4   0   6       22.39       27.09     6.70 <
   5   0   6       11.71       28.70    18.43 <
   6   0   6      284.43      280.24     3.70 o
   7   0   6       28.16       35.71     2.57 o
   8   0   6       49.88       55.74     2.38 o
   9   0   6       19.51        8.19     6.72 <
  10   0   6       72.45       77.38     3.06 o
   0   1   6       21.38       57.03     4.88 <
   1   1   6       52.05       45.16     1.01 o
   2   1   6       86.31       88.73     1.42 o
   3   1   6       34.70       32.89     2.68 o
   4   1   6       47.21       63.04     3.60 o
   5   1   6      173.58      173.91     2.68 o
   6   1   6       56.41       62.97     5.10 o
   7   1   6      144.35      145.01     2.07 o
   8   1   6       49.28       52.58     2.41 o
   9   1   6       73.22       79.09     2.45 o
  10   1   6       53.06       49.34     3.45 o
   0   2   6       92.01      102.19     1.36 o
   1   2   6       70.45       94.64     1.10 o
   2   2   6      207.25      212.91     2.48 o
   3   2   6       85.21       89.47     1.96 o
   4   2   6      269.01      265.91     3.40 o
   5   2   6       32.71       32.22     7.03 <
   6   2   6       47.67       48.56     7.72 o
   7   2   6       28.05       29.50     3.12 o
   8   2   6      217.20      216.23     3.23 o
   9   2   6       20.28       14.26     6.07 <
  10   2   6       32.89       30.76     5.32 o
   0   3   6      285.31      287.24     4.16 o
   1   3   6       64.87       73.08     2.15 o
   2   3   6       49.71       58.05     2.58 o
   3   3   6      130.81      131.93     2.08 o
   4   3   6      136.75      136.59     2.64 o
   5   3   6      123.84      127.21     2.92 o
   6   3   6       64.32       54.56     5.75 o
   7   3   6      122.91      126.73     2.18 o
   8   3   6       37.90       36.42     2.83 o
   9   3   6       37.46       46.07     3.77 o
  10   3   6       55.42       47.88     3.42 o
   0   4   6      231.77      226.26     3.69 o
   1   4   6       29.32       38.13     4.43 o
   2   4   6      223.04      217.71     2.96 o
   3   4   6       45.27       42.88     3.99 o
   4   4   6       27.48       31.53     8.84 <
   5   4   6       43.99       38.87     7.00 o
   6   4   6      245.00      242.12     3.79 o
   7   4   6       28.67       23.79     3.11 o
   8   4   6       28.18       37.70     4.10 o
   9   4   6       24.06        7.34     5.44 <
  10   4   6       59.44       63.01     3.65 o
   0   5   6      124.46      119.65     3.21 o
   1   5   6       97.08      107.62     2.31 o
   2   5   6      128.13      133.07     2.31 o
   3   5   6       64.00       60.20     3.22 o
   4   5   6       76.38       75.42     3.89 o
   5   5   6      138.14      138.26     3.43 o
   6   5   6       74.93       70.81     1.81 o
   7   5   6      153.93      160.38     2.49 o
   8   5   6       29.94       27.64     3.97 o
   9   5   6       67.82       81.43     2.56 o
   0   6   6      135.55      122.67     3.59 o
   1   6   6       30.35       40.41     5.26 <
   2   6   6      169.45      181.46     2.67 o
   3   6   6       25.47       37.03     8.52 <
   4   6   6      237.29      234.05     3.42 o
   5   6   6       33.02       44.53    11.90 <
   6   6   6       35.64       33.05     2.54 o
   7   6   6       10.63       12.36     9.02 <
   8   6   6      173.10      180.75     2.79 o
   9   6   6       32.08       28.62     4.80 o
   0   7   6      118.51      111.93     4.16 o
   1   7   6        8.38        9.50    22.15 <
   2   7   6       67.56       51.97     4.22 o
   3   7   6       57.26       57.52     4.58 o
   4   7   6       66.28       61.01     5.28 o
   5   7   6      143.27      141.85     2.29 o
   6   7   6       64.09       61.07     2.02 o
   7   7   6      108.51      105.86     2.17 o
   8   7   6       42.95       33.74     3.17 o
   9   7   6       37.98       36.68     4.56 o
   0   8   6      231.10      235.70     4.42 o
   1   8   6       32.14       20.77     8.44 <
   2   8   6      100.69       96.75     3.37 o
   3   8   6       18.58       20.33    17.47 <
   4   8   6       56.15       51.18     6.38 o
   5   8   6       30.49       26.72     2.51 o
   6   8   6      246.67      250.62     3.55 o
   7   8   6        9.34        6.09    11.78 <
   8   8   6       16.80       14.30     8.23 <
   9   8   6       25.19       15.58     6.52 <
   0   9   6       68.50       57.83     5.81 o
   1   9   6       54.42       76.55     6.00 o
   2   9   6       51.03       52.56     9.44 <
   3   9   6       35.66       35.58    10.10 <
   4   9   6       64.42       59.37     1.80 o
   5   9   6      129.09      129.09     2.22 o
   6   9   6       42.05       40.38     2.70 o
   7   9   6      107.96      112.71     2.34 o
   8   9   6       48.53       49.86     3.25 o
   0  10   6       61.95       61.61    10.08 o
   1  10   6       60.37       66.67    12.39 <
   2  10   6      123.32      123.43     8.89 o
   3  10   6       24.58       19.25     2.75 o
   4  10   6      180.45      180.26     2.73 o
   5  10   6       18.61       15.75     5.53 <
   6  10   6       36.01       36.79     3.61 o
   7  10   6       38.60       42.68     3.53 o
   8  10   6      139.51      146.48     2.65 o
   3  11   6       43.29       42.65     2.23 o
   4  11   6       39.65       47.85     2.98 o
   5  11   6       90.04       91.03     2.14 o
   6  11   6       61.82       58.68     2.69 o
   7  11   6      106.13      115.09     2.35 o
   3  12   6        9.91        1.18     9.17 <
   4  12   6       42.89       47.07     2.77 o
   5  12   6       22.21       14.52     5.55 <
   6  12   6      170.12      179.16     2.80 o
   7  12   6       10.47        4.64    15.52 <
   3  13   6       24.34       23.46     4.14 <
   4  13   6       51.49       50.66     2.75 o
   5  13   6       78.03       85.23     2.50 o
   6  13   6       26.16       40.10     5.70 <
   2  14   6      109.89      112.95     2.98 o
   3  14   6       17.92       13.49     6.25 <
   4  14   6      130.12      134.08     2.49 o
   5  14   6        0.00       10.42    86.76 <
   2  15   6       51.53       48.24     4.03 o
   3  15   6       17.76       23.71     8.27 <
   4  15   6       45.82       37.46     3.78 o
   2  16   6       44.59       36.25     3.87 o
   3  16   6        5.44        9.03    30.83 <
   1 -16   7       94.52       96.44     1.55 o
   2 -16   7       24.97       25.60     4.32 <
   3 -16   7       25.74       17.32     5.79 <
   1 -15   7      102.03      111.29     1.53 o
   2 -15   7       65.41       64.28     1.72 o
   3 -15   7      120.06      127.65     1.89 o
   4 -15   7       76.51       84.63     2.15 o
   1 -14   7       48.60       49.30     1.50 o
   2 -14   7       44.35       41.86     1.79 o
   3 -14   7      166.91      167.25     2.12 o
   4 -14   7       49.75       39.48     2.54 o
   5 -14   7       17.07       18.47     8.18 <
   1 -13   7      194.90      200.62     2.25 o
   2 -13   7       82.72       83.93     1.38 o
   3 -13   7      105.99      103.09     1.56 o
   4 -13   7       84.03       87.27     1.76 o
   5 -13   7      184.91      191.07     2.50 o
   6 -13   7       18.22       24.93     6.99 <
   1 -12   7      164.55      164.20     1.93 o
   2 -12   7       28.86       26.97     2.03 o
   3 -12   7       15.84       15.08     4.33 <
   4 -12   7       21.25       10.70     3.84 <
   5 -12   7      149.18      146.62     2.13 o
   6 -12   7       38.48       23.62     3.03 o
   7 -12   7       59.23       58.70     2.50 o
   1 -11   7      198.23      197.13     2.26 o
   2 -11   7      112.13      112.94     1.47 o
   3 -11   7      226.99      222.35     2.66 o
   4 -11   7       79.74       78.95     1.46 o
   5 -11   7      147.79      147.25     2.07 o
   6 -11   7       42.74       47.27     2.60 o
   7 -11   7      141.91      139.11     2.12 o
   1 -10   7       52.07       45.80     1.06 o
   2 -10   7       52.26       51.71     1.14 o
   3 -10   7      237.01      231.55     2.76 o
   4 -10   7      115.49      113.87     1.62 o
   5 -10   7       20.73       17.07     3.59 <
   6 -10   7       42.13       38.41     2.31 o
   7 -10   7       79.99       74.07     1.85 o
   8 -10   7       62.64       53.73     2.59 o
   1  -9   7      218.71      215.68     2.46 o
   2  -9   7      105.52      104.96     1.35 o
   3  -9   7      170.58      160.74     2.04 o
   4  -9   7      137.43      136.28     1.79 o
   5  -9   7      201.57      197.34     2.57 o
   6  -9   7       18.16       24.10     4.26 <
   7  -9   7      133.73      141.72     2.00 o
   8  -9   7       48.35       39.25     2.83 o
   1  -8   7      199.77      196.17     2.25 o
   2  -8   7       22.01       24.87     4.07 <
   3  -8   7       30.38       26.49     5.28 <
   4  -8   7       27.03       32.99     7.22 <
   5  -8   7      224.97      218.72     2.81 o
   6  -8   7       14.55        3.84     5.18 <
   7  -8   7      116.95      118.38     1.85 o
   8  -8   7       25.11       15.68     4.95 <
   1  -7   7      204.11      199.94     2.29 o
   2  -7   7      123.18      117.70     1.69 o
   3  -7   7      304.09      297.46     3.43 o
   4  -7   7      158.94      159.70     2.31 o
   5  -7   7      123.45      126.14     1.74 o
   6  -7   7       26.75       27.17     2.65 o
   7  -7   7      200.38      193.40     2.57 o
   8  -7   7       60.77       57.88     2.24 o
   9  -7   7      112.18      123.40     2.18 o
   1  -6   7       92.55       92.56     1.13 o
   2  -6   7       53.48       62.93     1.61 o
   3  -6   7      330.61      323.63     3.69 o
   4  -6   7       26.10       29.54     6.53 <
   5  -6   7       26.57       23.57     7.48 <
   6  -6   7       50.71       50.98     1.74 o
   7  -6   7       94.36       87.59     1.62 o
   8  -6   7        9.27       21.07    10.92 <
   9  -6   7      141.71      146.41     2.32 o
   1  -5   7      369.67      366.49     4.04 o
   2  -5   7      172.21      167.82     2.05 o
   3  -5   7      301.30      291.09     3.39 o
   4  -5   7      135.69      135.39     2.08 o
   5  -5   7      255.59      257.82     3.20 o
   6  -5   7       56.62       54.53     1.46 o
   7  -5   7      178.07      178.24     2.32 o
   8  -5   7       58.36       52.39     2.14 o
   9  -5   7      150.96      137.53     2.36 o
   1  -4   7      323.03      318.10     3.55 o
   2  -4   7       38.99       35.62     1.90 o
   3  -4   7       17.13        9.63     5.16 <
   4  -4   7       31.44       19.56     4.95 o
   5  -4   7      231.22      226.19     3.00 o
   6  -4   7       38.13       13.55     6.36 o
   7  -4   7       98.66       96.55     1.63 o
   8  -4   7       29.96       21.16     3.31 o
   9  -4   7       22.56       27.63     5.42 <
   1  -3   7      370.22      357.08     4.10 o
   2  -3   7      215.81      208.55     2.45 o
   3  -3   7      416.16      411.98     4.58 o
   4  -3   7      154.03      143.29     2.23 o
   5  -3   7      198.06      195.08     2.71 o
   6  -3   7       75.03       76.14     3.07 o
   7  -3   7      251.37      243.73     3.10 o
   8  -3   7       61.21       64.44     1.94 o
   9  -3   7      117.70      123.79     2.08 o
  10  -3   7       77.84       80.64     2.40 o
   1  -2   7      103.68      104.20     1.37 o
   2  -2   7       64.67       73.35     1.50 o
   3  -2   7      362.02      359.62     4.12 o
   4  -2   7       55.41       77.46     3.43 o
   5  -2   7       36.43       41.71     6.16 <
   6  -2   7       78.46       79.22     3.39 o
   7  -2   7       92.29       94.47     1.56 o
   8  -2   7       41.49       30.79     2.42 o
   9  -2   7      173.77      172.02     2.53 o
  10  -2   7       41.85       30.42     3.67 o
   1  -1   7      315.93      302.57     3.67 o
   2  -1   7      155.78      149.30     1.87 o
   3  -1   7      253.93      260.55     3.01 o
   4  -1   7      218.78      213.64     2.89 o
   5  -1   7      270.85      258.25     3.50 o
   6  -1   7       41.35       38.45     5.74 o
   7  -1   7      187.18      188.45     2.54 o
   8  -1   7       45.80       47.04     2.72 o
   9  -1   7      164.65      159.47     2.42 o
  10  -1   7       66.05       63.01     2.58 o
   1   0   7      271.99      273.59     3.15 o
   2   0   7       12.13        6.29     5.06 <
   3   0   7       29.01       27.27     3.69 o
   4   0   7       22.12       17.07     7.43 <
   5   0   7      280.48      284.28     3.58 o
   6   0   7       10.43        2.52    31.70 <
   7   0   7      174.93      175.88     2.40 o
   8   0   7       27.29       28.39     3.77 o
   9   0   7       17.07       24.82     8.21 <
  10   0   7       27.84       17.44     5.23 <
   1   1   7      307.96      302.40     3.53 o
   2   1   7      152.92      149.22     1.82 o
   3   1   7      246.70      257.01     3.05 o
   4   1   7      219.09      215.48     2.88 o
   5   1   7      261.90      257.22     3.37 o
   6   1   7       36.76       36.66     6.94 <
   7   1   7      186.86      189.76     2.53 o
   8   1   7       44.75       43.38     2.65 o
   9   1   7      161.44      156.80     2.73 o
  10   1   7       62.96       65.07     2.64 o
   1   2   7      104.29      105.29     1.34 o
   2   2   7       64.53       73.90     1.65 o
   3   2   7      357.19      357.99     4.34 o
   4   2   7       49.21       74.59     3.78 o
   5   2   7       41.40       42.64     6.15 o
   6   2   7       75.22       80.70     4.35 o
   7   2   7       94.80       91.68     2.00 o
   8   2   7       42.58       29.84     2.83 o
   9   2   7      174.78      170.35     2.85 o
  10   2   7       36.50       32.29     5.18 o
   1   3   7      371.53      356.84     4.22 o
   2   3   7      218.08      207.86     2.90 o
   3   3   7      413.55      408.82     4.94 o
   4   3   7      150.54      144.86     2.69 o
   5   3   7      199.70      199.23     3.19 o
   6   3   7       79.11       75.49     4.43 o
   7   3   7      252.53      239.30     3.62 o
   8   3   7       64.62       60.86     2.33 o
   9   3   7      117.97      125.48     2.36 o
  10   3   7       75.83       80.10     2.77 o
   1   4   7      322.61      319.19     3.82 o
   2   4   7       42.21       35.94     3.21 o
   3   4   7       23.00       10.32     9.04 <
   4   4   7       30.05       19.85     9.06 <
   5   4   7      231.11      225.94     3.27 o
   6   4   7       22.62       15.89    13.95 <
   7   4   7       98.19       97.56     2.04 o
   8   4   7       27.28       23.00     4.40 o
   9   4   7       17.33       25.46     7.86 <
   1   5   7      366.53      370.65     4.46 o
   2   5   7      177.58      168.10     2.65 o
   3   5   7      305.09      284.51     3.95 o
   4   5   7      134.84      133.83     2.92 o
   5   5   7      256.59      265.82     3.83 o
   6   5   7       58.17       56.88     1.93 o
   7   5   7      175.81      172.67     2.73 o
   8   5   7       50.58       51.94     2.65 o
   9   5   7      152.33      140.26     2.70 o
   1   6   7       91.10       93.30     2.52 o
   2   6   7       58.73       63.18     3.45 o
   3   6   7      331.84      321.05     4.27 o
   4   6   7       15.86       29.48    19.46 <
   5   6   7       25.09       25.60    13.32 <
   6   6   7       48.44       51.75     2.02 o
   7   6   7       85.83       86.81     2.06 o
   8   6   7       18.31       18.41     7.04 <
   9   6   7      141.02      149.33     2.63 o
   1   7   7      199.90      198.39     2.86 o
   2   7   7      119.45      119.56     2.53 o
   3   7   7      304.11      301.59     4.05 o
   4   7   7      160.19      160.93     3.32 o
   5   7   7      123.38      121.23     2.10 o
   6   7   7       28.89       33.75     3.25 o
   7   7   7      199.30      195.74     3.02 o
   8   7   7       59.70       57.72     2.70 o
   9   7   7      106.72      120.59     2.61 o
   1   8   7      197.82      194.11     3.20 o
   2   8   7       23.53       25.83    12.55 <
   3   8   7       25.24       26.00    12.27 <
   4   8   7       22.99       33.05    15.79 <
   5   8   7      224.80      217.75     3.25 o
   6   8   7       16.97        4.12     5.57 <
   7   8   7      115.75      118.55     2.27 o
   8   8   7       17.96       16.66     6.90 <
   1   9   7      217.96      215.48     3.49 o
   2   9   7      101.10      102.49     3.71 o
   3   9   7      167.54      156.09     3.37 o
   4   9   7      133.14      135.69     2.19 o
   5   9   7      204.05      197.62     3.02 o
   6   9   7       19.87       19.12     5.00 <
   7   9   7      141.56      140.28     2.50 o
   8   9   7       41.80       36.88     4.15 o
   1  10   7       12.64       45.46    97.67 <
   2  10   7       44.10       51.80    10.26 <
   3  10   7      234.62      231.66     3.35 o
   4  10   7      116.19      114.89     2.09 o
   5  10   7       19.42       17.36     4.98 <
   6  10   7       45.13       38.02     2.84 o
   7  10   7       74.43       73.99     2.36 o
   8  10   7       64.61       53.73     3.16 o
   2  11   7      116.84      113.08     2.73 o
   3  11   7      228.09      224.41     3.30 o
   4  11   7       80.71       80.03     2.05 o
   5  11   7      145.93      142.33     2.48 o
   6  11   7       42.98       47.55     3.40 o
   7  11   7      140.02      138.62     2.60 o
   2  12   7       12.49       27.61    13.28 <
   3  12   7       21.60       13.67     4.33 <
   4  12   7       13.41       10.25     7.81 <
   5  12   7      143.99      145.49     2.51 o
   6  12   7       37.86       24.51     4.08 o
   7  12   7       64.09       57.31     3.28 o
   2  13   7       83.60       83.21     2.92 o
   3  13   7      107.66      101.54     2.22 o
   4  13   7       85.11       84.47     2.25 o
   5  13   7      182.07      191.20     2.92 o
   6  13   7       32.21       25.23     5.65 <
   2  14   7       50.03       41.69     3.84 o
   3  14   7      166.04      167.37     2.71 o
   4  14   7       51.37       41.15     2.96 o
   5  14   7       23.66       19.59     7.09 <
   2  15   7       63.00       63.70     2.67 o
   3  15   7      114.52      127.13     2.41 o
   4  15   7       80.30       84.23     2.89 o
   2  16   7       30.76       26.24     5.39 <
   3  16   7       17.87       18.14     9.15 <
   0 -16   8      128.23      131.01     2.11 o
   1 -16   8        8.09       10.34    10.71 <
   2 -16   8       58.14       61.94     2.20 o
   0 -15   8       40.54       33.39     2.86 o
   1 -15   8      104.64      114.40     1.54 o
   2 -15   8       18.88       19.71     5.18 <
   3 -15   8       22.10       38.37     4.53 <
   4 -15   8       44.95       36.99     3.17 o
   0 -14   8      155.15      152.25     2.18 o
   1 -14   8       27.20       26.94     2.45 o
   2 -14   8      108.28      112.32     1.66 o
   3 -14   8        9.38        6.96     9.21 <
   4 -14   8       31.65       30.27     3.61 o
   5 -14   8        9.21       11.13    13.75 <
   0 -13   8       57.32       60.64     1.75 o
   1 -13   8      138.46      133.30     1.71 o
   2 -13   8       19.61        5.78     3.04 o
   3 -13   8       68.41       66.69     1.54 o
   4 -13   8       24.81       22.39     3.96 o
   5 -13   8       39.00       36.49     3.20 o
   6 -13   8       38.31       37.47     3.75 o
   0 -12   8      141.02      140.14     1.96 o
   1 -12   8        8.06        8.01     6.16 <
   2 -12   8      139.66      141.78     1.74 o
   3 -12   8       10.85        8.69     6.90 <
   4 -12   8       69.66       63.61     1.75 o
   5 -12   8       12.19       11.62     8.77 <
   6 -12   8       47.10       46.27     2.55 o
   0 -11   8       30.33       29.94     2.07 o
   1 -11   8      174.45      166.71     2.02 o
   2 -11   8       35.54       35.03     1.49 o
   3 -11   8       96.89       91.13     1.42 o
   4 -11   8       38.91       38.13     2.05 o
   5 -11   8       44.81       40.35     2.23 o
   6 -11   8       16.44        6.69     6.44 <
   7 -11   8       45.07       35.46     3.04 o
   0 -10   8      210.93      215.49     2.63 o
   1 -10   8       56.12       55.85     1.06 o
   2 -10   8      151.29      151.83     1.81 o
   3 -10   8       28.70       28.48     1.87 o
   4 -10   8       28.39       37.36     2.18 o
   5 -10   8       17.46       15.60     4.70 <
   6 -10   8       92.20       84.07     1.73 o
   7 -10   8       27.96       27.92     4.01 o
   0  -9   8       43.94       43.55     1.31 o
   1  -9   8      229.60      214.83     2.58 o
   2  -9   8       51.99       52.95     1.08 o
   3  -9   8       94.00       82.97     1.33 o
   4  -9   8       31.59       27.36     1.74 o
   5  -9   8       24.57       22.57     3.20 o
   6  -9   8       42.95       47.28     2.14 o
   7  -9   8       67.39       67.65     1.94 o
   8  -9   8       22.51       26.46     5.96 <
   0  -8   8      269.96      268.82     3.27 o
   1  -8   8       11.18       16.46     2.45 <
   2  -8   8       89.18       93.90     1.24 o
   3  -8   8       18.72       12.93     7.91 <
   4  -8   8       50.82       59.87     3.61 o
   5  -8   8       11.05        7.17     5.57 <
   6  -8   8       93.52       87.48     1.65 o
   7  -8   8        0.00       18.22    65.75 <
   8  -8   8       50.15       41.56     2.74 o
   0  -7   8       12.30       19.57     2.83 <
   1  -7   8      317.70      300.81     3.51 o
   2  -7   8       92.76       85.71     1.57 o
   3  -7   8      110.18      106.04     1.84 o
   4  -7   8       54.93       52.24     3.85 o
   5  -7   8       17.11        4.60     3.65 <
   6  -7   8       27.11       18.95     2.77 o
   7  -7   8      107.21      106.65     1.77 o
   8  -7   8       60.93       59.26     2.41 o
   9  -7   8       35.39       17.62     4.07 o
   0  -6   8      300.07      294.76     3.60 o
   1  -6   8       32.40       40.95     0.84 o
   2  -6   8      203.79      196.09     2.40 o
   3  -6   8       17.83       22.75     7.02 <
   4  -6   8       38.56       34.14     4.42 o
   5  -6   8        0.00       12.12   108.95 <
   6  -6   8       84.87       77.79     1.53 o
   7  -6   8       15.09        7.84     5.35 <
   8  -6   8       81.45       77.34     2.11 o
   9  -6   8       19.73       16.27     7.14 <
   0  -5   8       44.27       63.47     0.98 o
   1  -5   8      252.59      248.33     2.83 o
   2  -5   8       66.73       68.53     1.64 o
   3  -5   8      131.89      127.33     1.84 o
   4  -5   8       25.31       23.81     6.95 <
   5  -5   8       72.58       76.94     3.60 o
   6  -5   8       27.01       34.09     2.66 o
   7  -5   8       50.37       45.89     1.77 o
   8  -5   8       34.08       31.51     3.71 o
   9  -5   8       31.32       32.36     4.53 o
   0  -4   8      276.56      270.41     3.31 o
   1  -4   8       23.38       15.36     2.60 o
   2  -4   8      324.69      327.10     3.60 o
   3  -4   8       15.09        6.49     6.76 <
   4  -4   8        5.59       11.10    26.60 <
   5  -4   8       26.63       18.29     9.04 <
   6  -4   8       75.92       71.75     5.38 o
   7  -4   8       10.22       11.56     6.71 <
   8  -4   8       68.34       65.17     2.01 o
   9  -4   8       15.15        3.27     7.93 <
   0  -3   8       33.86       37.89     0.83 o
   1  -3   8      354.16      344.02     3.93 o
   2  -3   8       94.01       90.04     1.34 o
   3  -3   8      188.37      176.92     2.23 o
   4  -3   8       32.87       31.24     4.30 o
   5  -3   8       88.22       90.52     2.85 o
   6  -3   8       18.77       16.35    13.64 <
   7  -3   8       87.87       86.24     1.55 o
   8  -3   8       37.22       41.78     2.99 o
   9  -3   8       66.22       65.94     2.39 o
   0  -2   8      337.41      340.98     4.38 o
   1  -2   8       52.09       50.43     1.35 o
   2  -2   8      251.74      248.15     2.86 o
   3  -2   8       16.91       21.28     6.71 <
   4  -2   8       32.92       43.56     4.68 o
   5  -2   8       19.21       14.33    13.30 <
   6  -2   8       69.44       70.70     4.40 o
   7  -2   8       16.38       19.56     4.02 <
   8  -2   8       57.29       59.77     2.16 o
   9  -2   8       18.72       26.19     6.18 <
   0  -1   8       98.12       84.03     2.74 o
   1  -1   8      290.50      290.22     3.36 o
   2  -1   8       39.31       57.16     1.85 o
   3  -1   8       60.47       60.67     2.05 o
   4  -1   8       52.16       59.66     3.47 o
   5  -1   8       45.38       49.35     5.02 o
   6  -1   8       61.46       56.57     4.66 o
   7  -1   8      124.04      123.65     1.91 o
   8  -1   8       38.34       32.95     3.23 o
   9  -1   8       22.21       20.21     5.38 <
  10  -1   8       38.98       30.09     5.26 o
   0   0   8      629.21      624.34     8.62 o
   1   0   8       22.74       24.72     1.71 o
   2   0   8      273.79      259.31     3.08 o
   3   0   8       13.15       18.44    10.37 <
   4   0   8      135.63      135.00     2.23 o
   5   0   8       17.58        7.50    12.72 <
   6   0   8      105.63      107.41     3.17 o
   7   0   8       10.45        1.41     7.14 <
   8   0   8       78.69       76.43     2.19 o
   9   0   8       12.57       19.79    11.36 <
  10   0   8       29.67       18.83     6.65 <
   0   1   8       99.63       85.27     2.67 o
   1   1   8      280.76      291.12     3.19 o
   2   1   8       41.91       58.07     1.66 o
   3   1   8       57.63       61.62     2.44 o
   4   1   8       53.23       58.82     3.53 o
   5   1   8       48.08       55.43     5.17 o
   6   1   8       58.61       58.13     4.40 o
   7   1   8      125.52      125.37     1.92 o
   8   1   8       35.17       33.76     3.42 o
   9   1   8       25.48       29.57     5.82 <
  10   1   8       26.67       26.16     6.49 <
   0   2   8      333.78      341.94     3.94 o
   1   2   8       51.75       49.40     1.67 o
   2   2   8      244.77      248.89     2.86 o
   3   2   8       15.41       21.11     6.45 <
   4   2   8       39.35       41.00     4.45 o
   5   2   8       22.81       14.24    11.09 <
   6   2   8       66.30       70.72     4.46 o
   7   2   8        8.50       18.45    10.60 <
   8   2   8       56.74       53.50     2.61 o
   9   2   8        0.00       27.36    83.90 <
   0   3   8       35.19       48.87     3.19 o
   1   3   8      356.36      339.82     4.00 o
   2   3   8       93.07       88.56     1.90 o
   3   3   8      184.70      176.89     2.48 o
   4   3   8       27.18       35.94     7.95 <
   5   3   8       88.33       94.34     4.28 o
   6   3   8       26.29       21.60    15.16 <
   7   3   8       88.16       88.27     2.02 o
   8   3   8       37.05       38.51     3.45 o
   9   3   8       73.39       67.67     2.67 o
   0   4   8      280.98      279.03     3.92 o
   1   4   8       21.76       15.03     4.79 <
   2   4   8      322.20      326.78     3.93 o
   3   4   8       15.47        6.18    13.40 <
   4   4   8        0.00        8.05   107.41 <
   5   4   8       13.88       18.91    22.76 <
   6   4   8       61.31       69.35     7.77 o
   7   4   8       21.34       10.47     5.12 <
   8   4   8       66.86       67.76     2.28 o
   9   4   8        0.00        3.90    85.45 <
   0   5   8       40.23       69.13     5.01 o
   1   5   8      250.89      242.77     3.13 o
   2   5   8       68.31       64.41     2.99 o
   3   5   8      128.07      124.28     2.73 o
   4   5   8       24.26       25.07    12.04 <
   5   5   8       67.86       79.95     5.17 o
   6   5   8       29.96       36.13     3.08 o
   7   5   8       48.96       48.47     2.53 o
   8   5   8       33.85       28.31     4.53 o
   9   5   8       34.75       31.19     4.68 o
   0   6   8      304.88      293.48     4.31 o
   1   6   8       29.30       43.50     6.76 <
   2   6   8      202.13      199.38     2.77 o
   3   6   8       25.94       23.37     8.82 <
   4   6   8       38.34       30.47     8.69 <
   5   6   8       10.20       12.04    37.62 <
   6   6   8       87.51       76.96     2.01 o
   7   6   8        7.14        9.18    12.63 <
   8   6   8       83.72       78.30     2.64 o
   9   6   8       22.52       15.72     7.68 <
   0   7   8       12.78       10.47    22.34 <
   1   7   8      317.50      300.95     3.93 o
   2   7   8       90.93       84.85     2.98 o
   3   7   8      112.10      105.74     3.23 o
   4   7   8       60.44       51.86     6.39 o
   5   7   8       12.23       19.45     5.53 <
   6   7   8       23.76       17.38     4.38 <
   7   7   8      105.54      109.94     2.19 o
   8   7   8       58.43       57.97     2.86 o
   9   7   8       23.97       18.80     9.53 <
   0   8   8      261.95      270.95     4.14 o
   1   8   8        2.12       16.24   124.15 <
   2   8   8       89.43       95.98     3.46 o
   3   8   8       24.01       13.81    14.66 <
   4   8   8       49.90       71.16    12.24 <
   5   8   8        0.00        7.42    61.36 <
   6   8   8       92.57       87.92     2.06 o
   7   8   8        0.00       17.66    86.37 <
   8   8   8       54.94       46.97     3.39 o
   0   9   8       36.72       43.16    10.89 <
   1   9   8      228.19      212.33     3.61 o
   2   9   8       44.88       53.64     6.19 o
   3   9   8       91.71       81.88     5.86 o
   4   9   8       27.97       26.34     2.77 o
   5   9   8       24.64       33.23     3.94 o
   6   9   8       46.17       48.02     2.90 o
   7   9   8       69.17       66.32     2.59 o
   8   9   8       17.30       27.69    10.13 <
   0  10   8      201.73      213.05     6.49 o
   1  10   8       64.26       56.16    11.88 <
   2  10   8      146.27      155.33     5.65 o
   3  10   8       29.36       27.93     2.89 o
   4  10   8       27.53       32.35     3.24 o
   5  10   8       16.75       15.84     6.42 <
   6  10   8       88.45       90.42     2.43 o
   7  10   8       31.71       28.24     4.76 o
   2  11   8       33.19       37.68     4.16 o
   3  11   8       99.70       92.20     1.96 o
   4  11   8       36.43       40.03     3.00 o
   5  11   8       45.31       43.02     2.71 o
   6  11   8        7.75        5.18    17.93 <
   7  11   8       33.47       39.26     4.95 o
   2  12   8      144.93      134.64     3.07 o
   3  12   8        0.00        9.28    70.20 <
   4  12   8       72.15       66.72     2.41 o
   5  12   8       18.75       12.01     6.85 <
   6  12   8       41.47       42.44     4.06 o
   2  13   8       19.51       11.81     5.71 <
   3  13   8       69.53       66.46     2.39 o
   4  13   8       22.89       20.06     5.65 <
   5  13   8       43.67       37.81     3.98 o
   6  13   8       31.89       37.80     5.52 <
   2  14   8      111.90      115.66     2.28 o
   3  14   8        0.00        6.14    82.48 <
   4  14   8       29.06       26.19     5.02 <
   5  14   8       16.47       11.37    10.08 <
   2  15   8       16.66       16.45     8.85 <
   3  15   8       28.28       35.69     5.43 <
   4  15   8       41.53       36.80     4.55 o
   2  16   8       59.98       64.25     3.31 o
   1 -16   9      134.65      146.27     1.86 o
   1 -15   9      112.85      113.59     1.60 o
   2 -15   9       85.95       83.96     1.78 o
   3 -15   9      119.22      118.99     2.06 o
   1 -14   9       47.79       53.21     1.65 o
   2 -14   9        6.72        3.61    12.34 <
   3 -14   9      157.95      168.95     2.05 o
   4 -14   9       10.44       10.42    11.43 <
   1 -13   9      153.99      149.20     1.86 o
   2 -13   9       64.88       65.08     1.57 o
   3 -13   9      135.51      133.40     1.81 o
   4 -13   9      100.19      100.67     1.86 o
   5 -13   9      131.93      128.79     2.10 o
   1 -12   9      122.98      122.20     1.55 o
   2 -12   9       21.55       16.67     2.97 o
   3 -12   9       37.85       32.78     1.84 o
   4 -12   9       18.79       14.32     5.70 <
   5 -12   9      161.76      157.67     2.28 o
   6 -12   9       48.45       41.49     2.82 o
   1 -11   9      173.33      169.75     2.01 o
   2 -11   9       67.52       68.04     1.33 o
   3 -11   9      162.17      162.31     2.00 o
   4 -11   9      124.23      125.09     1.86 o
   5 -11   9      119.69      122.17     1.93 o
   6 -11   9       14.16       18.03     7.06 <
   7 -11   9      130.28      133.26     2.11 o
   1 -10   9      111.94      108.66     1.41 o
   2 -10   9       16.47       18.04     2.84 <
   3 -10   9      232.32      231.06     2.71 o
   4 -10   9       23.11       19.24     3.16 o
   5 -10   9       48.89       56.22     1.99 o
   6 -10   9       14.63        5.78     7.48 <
   7 -10   9       84.30       81.86     2.00 o
   1  -9   9      195.14      192.56     2.21 o
   2  -9   9      114.59      111.44     1.50 o
   3  -9   9      166.67      163.68     2.01 o
   4  -9   9       91.76       87.62     1.61 o
   5  -9   9      189.02      188.15     2.45 o
   6  -9   9       53.79       56.42     1.95 o
   7  -9   9      108.43      115.99     1.91 o
   8  -9   9       46.88       43.07     4.31 o
   1  -8   9      320.17      318.08     3.54 o
   2  -8   9       10.06        5.71     3.47 <
   3  -8   9       58.96       60.45     2.67 o
   4  -8   9       12.95       12.48     4.23 <
   5  -8   9      269.86      263.05     3.32 o
   6  -8   9       30.41       31.97     2.86 o
   7  -8   9       79.05       88.71     1.82 o
   8  -8   9       13.04       19.10    10.51 <
   1  -7   9      236.33      229.93     2.63 o
   2  -7   9      114.27      114.47     1.70 o
   3  -7   9      210.63      206.99     2.54 o
   4  -7   9       37.99       47.90     5.61 o
   5  -7   9      183.86      179.79     2.37 o
   6  -7   9       55.97       55.38     1.76 o
   7  -7   9      183.66      172.89     2.42 o
   8  -7   9       83.12       85.51     1.99 o
   1  -6   9      134.16      127.68     1.58 o
   2  -6   9       21.18       17.22     4.60 <
   3  -6   9      298.51      293.86     3.37 o
   4  -6   9       24.78       19.28     9.61 <
   5  -6   9       75.33       74.77     1.44 o
   6  -6   9       33.83       34.40     2.10 o
   7  -6   9      137.48      130.51     1.99 o
   8  -6   9       19.86       26.71     4.90 <
   9  -6   9      138.84      146.95     2.73 o
   1  -5   9      289.24      283.62     3.24 o
   2  -5   9      117.93      115.73     1.84 o
   3  -5   9      227.78      223.71     2.65 o
   4  -5   9      212.52      207.76     2.66 o
   5  -5   9      227.35      220.52     3.06 o
   6  -5   9       39.27       42.40     1.89 o
   7  -5   9      124.09      127.64     1.84 o
   8  -5   9       18.86       22.45     5.32 <
   9  -5   9      140.03      132.93     2.74 o
   1  -4   9      165.94      160.66     1.99 o
   2  -4   9       19.27        9.38     4.02 <
   3  -4   9       23.29       54.32     4.00 <
   4  -4   9       31.16       30.03     5.57 <
   5  -4   9      226.82      225.51     3.17 o
   6  -4   9       27.76       32.59     2.27 o
   7  -4   9      147.82      152.41     2.03 o
   8  -4   9       25.57       26.72     4.14 o
   9  -4   9       77.80       70.05     2.66 o
   1  -3   9      298.72      298.18     3.34 o
   2  -3   9       25.58       28.71     3.41 o
   3  -3   9      265.39      259.12     3.00 o
   4  -3   9      125.03      128.20     2.02 o
   5  -3   9      208.87      206.98     2.96 o
   6  -3   9       42.06       41.28     1.73 o
   7  -3   9      175.59      171.62     2.30 o
   8  -3   9       29.65       30.36     3.43 o
   9  -3   9      108.04      111.89     2.59 o
   1  -2   9      159.70      156.57     2.05 o
   2  -2   9       18.08       11.13     3.17 <
   3  -2   9      395.17      386.07     4.48 o
   4  -2   9       45.70       42.04     3.73 o
   5  -2   9       52.43       53.09     5.35 o
   6  -2   9       28.87       24.06     2.46 o
   7  -2   9      156.63      153.72     2.11 o
   8  -2   9       37.01       37.45     2.90 o
   9  -2   9      157.21      157.10     2.77 o
   1  -1   9      273.43      280.57     3.29 o
   2  -1   9      195.90      191.41     2.35 o
   3  -1   9      273.77      267.57     3.20 o
   4  -1   9      126.43      122.33     2.50 o
   5  -1   9      230.32      226.35     3.18 o
   6  -1   9      135.65      127.07     1.97 o
   7  -1   9      183.51      187.20     2.51 o
   8  -1   9       19.96       36.05     5.78 <
   9  -1   9      156.12      151.64     2.76 o
   1   0   9      396.93      402.77     5.12 o
   2   0   9       29.88       30.38     3.09 o
   3   0   9      278.92      264.24     3.36 o
   4   0   9       35.86       31.54     6.22 <
   5   0   9      187.89      199.76     2.91 o
   6   0   9       45.55       52.54     1.75 o
   7   0   9      200.13      196.53     2.69 o
   8   0   9       34.66       27.69     3.82 o
   9   0   9        0.00        8.86   102.00 <
   1   1   9      265.64      280.53     3.13 o
   2   1   9      194.90      187.75     2.76 o
   3   1   9      270.51      267.25     3.28 o
   4   1   9      125.24      114.97     2.46 o
   5   1   9      226.21      227.19     3.18 o
   6   1   9      135.22      125.93     1.97 o
   7   1   9      179.17      183.96     2.47 o
   8   1   9       26.95       37.21     4.48 o
   9   1   9      159.19      152.76     3.57 o
   1   2   9      150.72      153.78     2.13 o
   2   2   9       12.58       11.85     8.66 <
   3   2   9      389.39      385.31     4.54 o
   4   2   9       45.03       40.07     4.44 o
   5   2   9       49.35       47.29     5.48 o
   6   2   9       31.00       25.47     2.29 o
   7   2   9      151.76      151.36     2.45 o
   8   2   9       32.74       36.98     3.98 o
   9   2   9      163.56      156.82     3.58 o
   1   3   9      296.21      298.66     3.61 o
   2   3   9       32.72       41.78     4.05 o
   3   3   9      254.98      261.31     3.22 o
   4   3   9      122.51      133.52     2.62 o
   5   3   9      197.61      203.18     3.37 o
   6   3   9       40.55       48.51     2.28 o
   7   3   9      174.85      174.27     2.71 o
   8   3   9       32.12       22.68     3.73 o
   9   3   9      113.28      107.17     3.47 o
   1   4   9      172.59      153.57     2.31 o
   2   4   9       20.89       10.13     7.36 <
   3   4   9       35.25       59.80     7.20 <
   4   4   9       33.46       30.38     7.24 <
   5   4   9      223.52      212.53     3.53 o
   6   4   9       30.71       33.06     2.95 o
   7   4   9      148.80      159.26     2.50 o
   8   4   9       23.21       26.19     5.71 <
   9   4   9       82.63       69.76     3.90 o
   1   5   9      288.90      283.65     3.46 o
   2   5   9      118.27      119.86     2.41 o
   3   5   9      224.96      225.10     3.13 o
   4   5   9      214.86      210.31     3.31 o
   5   5   9      223.75      221.40     3.61 o
   6   5   9       42.38       48.17     2.37 o
   7   5   9      121.06      124.03     2.34 o
   8   5   9       20.69       10.68     7.07 <
   9   5   9      141.00      136.98     3.61 o
   1   6   9      129.73      128.78     2.34 o
   2   6   9       21.24       16.73     9.76 <
   3   6   9      296.56      297.19     3.94 o
   4   6   9        8.54       23.07    39.93 <
   5   6   9       65.51       76.07     7.07 o
   6   6   9       32.45       32.89     3.02 o
   7   6   9      134.05      132.24     2.38 o
   8   6   9       17.84       27.53    10.53 <
   9   6   9      141.09      150.82     3.67 o
   1   7   9      232.83      228.38     3.38 o
   2   7   9      113.74      109.43     2.79 o
   3   7   9      209.10      206.60     3.26 o
   4   7   9        9.35       22.20    42.39 <
   5   7   9      176.67      177.52     2.67 o
   6   7   9       47.35       50.97     2.85 o
   7   7   9      180.32      175.89     2.82 o
   8   7   9       80.19       85.35     3.59 o
   1   8   9      315.69      317.07     4.16 o
   2   8   9       17.33        5.92    14.31 <
   3   8   9       55.12       61.61     6.17 o
   4   8   9       18.31       11.60     4.42 <
   5   8   9      263.38      262.30     3.73 o
   6   8   9       30.49       32.25     3.32 o
   7   8   9       75.77       85.87     2.54 o
   8   8   9       14.70       17.74    16.87 <
   1   9   9      192.96      191.31     3.87 o
   2   9   9      107.69      112.87     3.60 o
   3   9   9      157.24      160.93     5.56 o
   4   9   9       91.31       92.33     1.93 o
   5   9   9      186.08      189.35     2.83 o
   6   9   9       51.04       57.04     2.63 o
   7   9   9      111.68      110.70     3.26 o
   8   9   9       47.02       43.15     5.89 o
   2  10   9       24.07       18.51     3.09 o
   3  10   9      232.47      225.15     3.33 o
   4  10   9       30.60       19.05     3.00 o
   5  10   9       47.57       57.12     2.63 o
   6  10   9       17.01        7.67     7.88 <
   7  10   9       83.29       75.63     3.77 o
   2  11   9       66.03       65.55     1.86 o
   3  11   9      167.07      162.89     2.59 o
   4  11   9      119.94      122.41     2.25 o
   5  11   9      116.44      120.13     2.32 o
   6  11   9       11.56        5.55    19.18 <
   7  11   9      133.22      134.85     3.54 o
   2  12   9       23.89       16.70     3.93 o
   3  12   9       36.75       29.03     3.34 o
   4  12   9       19.37       14.04     6.53 <
   5  12   9      160.12      162.71     2.68 o
   6  12   9       49.70       41.22     5.35 o
   2  13   9       65.85       64.79     2.22 o
   3  13   9      135.07      134.57     2.39 o
   4  13   9       98.71       98.56     2.44 o
   5  13   9      126.94      128.39     3.48 o
   2  14   9        0.00        3.81    76.26 <
   3  14   9      154.76      167.17     2.69 o
   4  14   9        0.00        6.93   108.83 <
   1  15   9      108.49      111.11     3.26 o
   2  15   9       89.20       85.49     2.50 o
   3  15   9      122.08      118.14     3.57 o
   1  16   9      137.43      144.71     3.58 o
   0 -15  10       41.24       39.00     3.57 o
   1 -15  10       37.67       41.88     3.10 o
   2 -15  10       36.68       43.67     3.09 o
   0 -14  10       39.68       32.26     2.65 o
   1 -14  10       12.59        7.63     5.94 <
   2 -14  10       62.91       61.27     1.78 o
   3 -14  10        0.00        8.27    76.73 <
   4 -14  10       67.38       78.75     2.72 o
   0 -13  10       37.37       43.61     2.52 o
   1 -13  10       48.67       49.64     1.76 o
   2 -13  10       47.42       43.10     2.10 o
   3 -13  10       30.61       27.28     2.96 o
   4 -13  10       34.70       29.76     3.27 o
   5 -13  10       83.29       93.73     2.44 o
   0 -12  10       82.77       87.19     1.67 o
   1 -12  10        0.00        1.80    52.27 <
   2 -12  10        8.79       17.21     8.69 <
   3 -12  10       16.32        4.68     4.17 <
   4 -12  10       45.36       43.61     2.59 o
   5 -12  10        0.00       11.88    75.25 <
   6 -12  10      118.56      126.41     2.34 o
   0 -11  10       45.74       37.35     1.89 o
   1 -11  10       61.26       59.32     1.17 o
   2 -11  10       43.27       45.73     1.64 o
   3 -11  10       30.64       32.96     2.39 o
   4 -11  10       37.32       36.87     2.56 o
   5 -11  10      102.51      105.48     1.84 o
   6 -11  10       42.53       31.96     3.31 o
   0 -10  10       64.74       63.33     1.38 o
   1 -10  10       25.14       21.75     1.94 o
   2 -10  10       87.11       84.91     1.33 o
   3 -10  10       26.09       23.93     2.18 o
   4 -10  10      112.92      112.37     1.76 o
   5 -10  10        4.17        8.56    21.18 <
   6 -10  10       94.26       98.24     1.97 o
   7 -10  10        1.52        7.02    83.26 <
   0  -9  10       44.08       46.13     1.50 o
   1  -9  10       60.01       63.92     1.03 o
   2  -9  10       37.73       45.81     1.58 o
   3  -9  10       38.88       38.20     1.47 o
   4  -9  10       46.52       41.65     1.72 o
   5  -9  10      118.69      118.42     1.83 o
   6  -9  10       22.91       31.24     3.91 <
   7  -9  10      108.04      120.44     2.07 o
   0  -8  10      126.56      124.06     1.71 o
   1  -8  10       24.84       17.92     1.51 o
   2  -8  10       65.00       64.31     1.16 o
   3  -8  10       11.42       12.52    13.77 <
   4  -8  10       51.71       44.20     1.58 o
   5  -8  10       24.47       20.79     3.21 o
   6  -8  10      174.23      172.73     2.32 o
   7  -8  10       18.88        4.25     6.08 <
   8  -8  10       42.33       49.75     6.49 o
   0  -7  10       73.65       70.03     1.22 o
   1  -7  10      131.57      138.55     1.57 o
   2  -7  10       44.70       44.92     1.09 o
   3  -7  10       28.86       42.27     5.69 <
   4  -7  10       40.48       43.99     7.52 <
   5  -7  10      130.92      130.52     1.85 o
   6  -7  10       35.73       34.38     2.63 o
   7  -7  10      147.50      154.36     2.30 o
   8  -7  10       22.29       16.34     6.29 <
   0  -6  10       60.17       56.02     1.12 o
   1  -6  10       23.64       25.29     1.24 o
   2  -6  10       91.16       90.43     1.55 o
   3  -6  10       41.34       33.83     3.45 o
   4  -6  10      159.55      157.89     2.59 o
   5  -6  10       14.44        8.42     4.28 <
   6  -6  10      128.96      126.32     1.88 o
   7  -6  10       28.36       30.11     3.70 o
   8  -6  10      136.20      142.24     2.27 o
   0  -5  10       44.71       42.46     1.04 o
   1  -5  10       33.47       40.36     1.04 o
   2  -5  10       38.53       27.91     2.71 o
   3  -5  10       64.77       61.28     2.33 o
   4  -5  10       31.05       25.24     5.54 <
   5  -5  10      157.99      152.14     2.08 o
   6  -5  10       21.80       20.36     3.27 o
   7  -5  10      122.03      118.64     1.84 o
   8  -5  10       20.94       17.90     5.70 <
   9  -5  10       43.39       44.46     4.58 o
   0  -4  10      184.39      189.89     2.39 o
   1  -4  10       33.69       23.68     2.74 o
   2  -4  10       33.31       53.60     3.17 o
   3  -4  10       18.07       18.12     6.84 <
   4  -4  10       82.27       79.32     2.84 o
   5  -4  10       30.69       20.32     8.10 <
   6  -4  10      218.29      215.24     2.74 o
   7  -4  10        4.70       14.16    16.21 <
   8  -4  10       85.24       91.97     2.16 o
   9  -4  10       18.10        4.80    10.45 <
   0  -3  10       56.35       63.13     1.48 o
   1  -3  10      173.98      165.18     2.09 o
   2  -3  10       44.12       42.45     2.02 o
   3  -3  10       14.14        6.63     5.81 <
   4  -3  10       40.13       42.02     4.58 o
   5  -3  10      182.39      177.68     2.61 o
   6  -3  10       13.99       12.07     4.51 <
   7  -3  10      179.63      175.24     2.35 o
   8  -3  10       31.05       14.47     3.94 o
   9  -3  10       86.00       91.58     2.77 o
   0  -2  10       16.46       24.35     2.45 o
   1  -2  10       40.20       32.02     3.26 o
   2  -2  10       57.07       57.54     2.07 o
   3  -2  10       16.51        9.75     7.14 <
   4  -2  10      199.66      194.47     2.57 o
   5  -2  10       36.10       37.40     7.45 <
   6  -2  10      122.32      121.71     1.88 o
   7  -2  10       17.71        6.89     4.48 <
   8  -2  10      123.03      130.20     2.11 o
   9  -2  10        3.55       20.06    49.33 <
   0  -1  10       60.78       62.88     5.00 o
   1  -1  10       62.99       77.17     2.32 o
   2  -1  10       70.28       66.45     1.43 o
   3  -1  10       92.57       81.44     1.94 o
   4  -1  10       29.91       34.83     6.65 <
   5  -1  10      172.47      164.62     2.90 o
   6  -1  10       37.16       32.70     1.95 o
   7  -1  10      159.28      152.49     2.27 o
   8  -1  10        0.00       16.23    87.49 <
   9  -1  10       33.84       41.90     5.24 o
   0   0  10      373.41      346.60     5.46 o
   1   0  10        0.00        1.07    89.53 <
   2   0  10       43.94       28.18     2.72 o
   3   0  10       24.65       21.97     6.45 <
   4   0  10       27.82       32.52     7.01 <
   5   0  10        0.00        1.18   112.31 <
   6   0  10      263.04      265.59     3.39 o
   7   0  10       12.83       29.68     6.37 <
   8   0  10      117.71      124.67     2.48 o
   9   0  10        0.00        6.82   106.60 <
   0   1  10       57.25       63.57     4.97 o
   1   1  10       61.50       87.68     3.08 o
   2   1  10       65.24       66.88     2.94 o
   3   1  10       86.97       81.18     2.41 o
   4   1  10       43.45       35.02     4.90 o
   5   1  10      173.22      166.18     2.86 o
   6   1  10       36.31       33.18     2.13 o
   7   1  10      159.15      154.58     2.57 o
   8   1  10        0.00       17.51    96.06 <
   9   1  10       41.69       45.83     6.33 o
   0   2  10       26.95       13.46     8.87 <
   1   2  10       36.81       32.12     1.47 o
   2   2  10       55.38       49.55     3.57 o
   3   2  10       17.41        8.55     9.56 <
   4   2  10      194.71      192.91     2.77 o
   5   2  10       36.94       38.79     7.64 <
   6   2  10      123.13      122.12     1.87 o
   7   2  10        9.77        8.55    14.43 <
   8   2  10      126.52      124.51     3.15 o
   9   2  10        0.00       23.50   115.07 <
   0   3  10       58.56       62.42     5.21 o
   1   3  10      170.87      162.97     2.76 o
   2   3  10       43.80       41.99     3.35 o
   3   3  10        0.00        7.17    77.18 <
   4   3  10       26.29       42.03    10.11 <
   5   3  10      181.02      177.38     3.75 o
   6   3  10        4.63       11.19    18.66 <
   7   3  10      177.91      174.35     3.51 o
   8   3  10       10.90       15.56    19.60 <
   9   3  10       83.87       89.99     4.03 o
   0   4  10      184.44      204.24     2.77 o
   1   4  10       34.35       22.84     3.95 o
   2   4  10       28.42       52.79     6.11 <
   3   4  10       21.76       18.58     8.56 <
   4   4  10       81.82       80.07     1.61 o
   5   4  10        8.87       17.91    73.12 <
   6   4  10      215.83      217.84     3.14 o
   7   4  10       13.30       15.53    13.58 <
   8   4  10       87.17       95.40     3.29 o
   9   4  10       34.88        4.47     8.23 <
   0   5  10       50.70       38.31     5.76 o
   1   5  10       40.36       37.14     3.63 o
   2   5  10       21.19       27.58     9.17 <
   3   5  10       69.74       61.09     3.98 o
   4   5  10       31.63       23.14     9.95 <
   5   5  10      153.79      150.84     2.38 o
   6   5  10       27.70       23.11     3.40 o
   7   5  10      132.11      116.38     3.18 o
   8   5  10        0.00       20.88   100.77 <
   9   5  10       37.90       39.49     7.09 <
   0   6  10       57.66       52.49     5.42 o
   1   6  10        0.00       26.40   102.65 <
   2   6  10       94.42       91.43     2.87 o
   3   6  10       35.27       32.93     7.32 <
   4   6  10      160.09      158.21     3.44 o
   5   6  10       10.46        7.91     7.60 <
   6   6  10      129.14      124.10     3.04 o
   7   6  10       35.04       28.52     4.58 o
   8   6  10      138.87      142.29     3.48 o
   0   7  10       75.35       75.62     5.37 o
   1   7  10      128.66      145.86     2.75 o
   2   7  10       42.48       47.11     6.10 o
   3   7  10       20.03       43.37    15.99 <
   4   7  10       47.15       49.35     1.97 o
   5   7  10      129.56      129.96     2.16 o
   6   7  10       33.17       37.72     5.30 o
   7   7  10      149.29      157.12     3.39 o
   8   7  10       20.87       20.29    12.32 <
   0   8  10      118.49      124.65     4.41 o
   1   8  10       22.67       17.00    14.42 <
   2   8  10       65.61       63.96     5.08 o
   3   8  10       21.56       12.24    27.22 <
   4   8  10       48.19       45.82     2.09 o
   5   8  10       25.05       20.36     4.01 o
   6   8  10      173.69      171.01     3.48 o
   7   8  10        0.00        4.35   105.36 <
   8   8  10       52.48       50.23     5.56 o
   0   9  10        0.00       48.68   171.35 <
   1   9  10       61.83       63.36     6.48 o
   2   9  10        0.00       51.22   325.46 <
   3   9  10       37.04       38.98     2.21 o
   4   9  10       46.47       45.08     2.12 o
   5   9  10      118.70      116.50     2.93 o
   6   9  10       33.93       34.25     6.46 <
   7   9  10      119.95      115.84     3.44 o
   2  10  10       84.55       90.43     1.77 o
   3  10  10       25.54       25.83     3.28 o
   4  10  10      112.80      108.52     2.13 o
   5  10  10        5.01        8.67    33.16 <
   6  10  10       89.63      100.41     3.28 o
   7  10  10       22.58        8.48    10.66 <
   2  11  10       49.13       47.04     2.03 o
   3  11  10       34.62       34.26     2.81 o
   4  11  10       39.19       35.23     4.56 o
   5  11  10      108.37      103.18     3.26 o
   6  11  10       41.06       34.98     5.92 o
   1  12  10       14.60        1.23    10.16 <
   2  12  10        4.48       14.96    21.87 <
   3  12  10       15.73        4.36    10.90 <
   4  12  10       40.67       45.38     4.94 o
   5  12  10        0.00       11.49   107.91 <
   6  12  10      103.75      122.59     3.65 o
   1  13  10       55.19       57.70     3.42 o
   2  13  10       47.84       47.54     4.23 o
   3  13  10       30.70       29.04     7.15 <
   4  13  10       35.39       31.76     6.69 <
   5  13  10       82.87       90.57     3.90 o
   1  14  10       15.23        7.92    12.91 <
   2  14  10       62.55       70.59     3.93 o
   3  14  10       13.15        7.39    16.91 <
   4  14  10       59.20       75.53     4.93 o
   1  15  10       35.65       44.19     5.95 <
   2  15  10       30.95       51.74     7.61 <
   1 -15  11       56.32       62.27     2.85 o
   1 -14  11      158.82      162.98     2.15 o
   2 -14  11        0.00       16.90    79.10 <
   3 -14  11       53.40       46.09     4.02 o
   1 -13  11       35.09       35.69     2.83 o
   2 -13  11       75.28       74.78     1.81 o
   3 -13  11       21.62       33.29     9.07 <
   4 -13  11       62.13       64.20     3.25 o
   1 -12  11      107.34      105.01     1.71 o
   2 -12  11       17.59       15.77     4.16 <
   3 -12  11      233.14      228.86     3.16 o
   4 -12  11       24.65       20.57     5.00 <
   5 -12  11       83.21       82.57     2.96 o
   1 -11  11       33.19       41.18     2.15 o
   2 -11  11       89.15       90.10     1.50 o
   3 -11  11       18.38       14.33     4.09 <
   4 -11  11       79.59       77.46     2.10 o
   5 -11  11       59.25       62.16     2.44 o
   6 -11  11       25.64       37.45     5.48 <
   1 -10  11      242.06      240.22     2.82 o
   2 -10  11       31.78       35.26     1.81 o
   3 -10  11       97.98       93.08     1.52 o
   4 -10  11       24.67       11.54     4.31 <
   5 -10  11      206.09      209.26     2.89 o
   6 -10  11       33.94       36.67     3.64 o
   7 -10  11      136.66      135.70     2.45 o
   1  -9  11       90.06       94.78     1.27 o
   2  -9  11       90.55       84.62     1.34 o
   3  -9  11       91.59       90.50     1.45 o
   4  -9  11      108.76      103.20     1.70 o
   5  -9  11       45.05       48.37     2.36 o
   6  -9  11       33.32       31.26     3.74 o
   7  -9  11       65.27       60.12     2.57 o
   1  -8  11      186.26      181.52     2.15 o
   2  -8  11       12.96       11.60     3.35 <
   3  -8  11      326.75      327.32     3.82 o
   4  -8  11       39.88       38.06     1.89 o
   5  -8  11       97.93       90.33     1.89 o
   6  -8  11       33.88       28.49     3.35 o
   7  -8  11      121.29      124.22     2.19 o
   1  -7  11      104.45      103.00     1.37 o
   2  -7  11       66.73       67.53     1.13 o
   3  -7  11      122.99      115.87     1.63 o
   4  -7  11      118.57      117.74     1.72 o
   5  -7  11       62.27       62.11     1.88 o
   6  -7  11       11.41       21.67     8.78 <
   7  -7  11       53.68       55.85     2.52 o
   8  -7  11       25.87       26.18     5.45 <
   1  -6  11      298.06      291.48     3.40 o
   2  -6  11       33.72       35.92     1.34 o
   3  -6  11      118.19      115.56     2.23 o
   4  -6  11       48.67       52.15     4.88 o
   5  -6  11      263.60      263.50     3.44 o
   6  -6  11       67.59       62.07     2.05 o
   7  -6  11      168.96      169.94     2.49 o
   8  -6  11       28.40       30.14     4.99 <
   1  -5  11       36.50       32.19     1.01 o
   2  -5  11      142.31      135.43     1.93 o
   3  -5  11       61.04       60.57     2.79 o
   4  -5  11      113.93      109.29     2.53 o
   5  -5  11       37.07       31.62     2.27 o
   6  -5  11       68.25       68.61     1.85 o
   7  -5  11       74.14       76.37     1.98 o
   8  -5  11       45.83       47.46     3.05 o
   1  -4  11      185.19      183.72     2.15 o
   2  -4  11        0.00       12.74    75.15 <
   3  -4  11      354.81      353.76     4.06 o
   4  -4  11       26.37       11.75     6.92 <
   5  -4  11      141.85      146.32     2.14 o
   6  -4  11       35.22       26.97     2.67 o
   7  -4  11      182.66      185.03     2.58 o
   8  -4  11       41.00       26.28     3.22 o
   1  -3  11       18.06       19.33     7.09 <
   2  -3  11       98.72       99.97     1.83 o
   3  -3  11       81.22       82.98     2.41 o
   4  -3  11       64.81       58.11     4.09 o
   5  -3  11       46.45       44.83     1.85 o
   6  -3  11       28.47       30.73     3.13 o
   7  -3  11       81.77       80.96     1.89 o
   8  -3  11       50.80       49.91     2.68 o
   9  -3  11       50.22       46.43     4.37 o
   1  -2  11      364.02      364.30     4.30 o
   2  -2  11       11.84       22.99     9.17 <
   3  -2  11      104.33      112.26     2.10 o
   4  -2  11       75.01       71.50     3.96 o
   5  -2  11      321.20      327.19     4.48 o
   6  -2  11       20.69       22.07     4.68 <
   7  -2  11      168.73      168.93     2.43 o
   8  -2  11       53.91       47.67     2.50 o
   9  -2  11       86.13       84.46     2.87 o
   1  -1  11      163.99      157.82     2.47 o
   2  -1  11       98.86      103.95     1.78 o
   3  -1  11      114.24      119.38     2.14 o
   4  -1  11      152.37      153.54     2.98 o
   5  -1  11      107.26       96.16     4.47 o
   6  -1  11       36.94       35.65     2.84 o
   7  -1  11       66.13       58.24     2.35 o
   8  -1  11       39.59       34.13     3.01 o
   9  -1  11       39.29       44.72     4.84 o
   1   0  11      290.10      285.61     4.00 o
   2   0  11       18.09       23.68     3.60 <
   3   0  11      355.96      364.73     4.62 o
   4   0  11       28.31       40.51    10.43 <
   5   0  11      163.90      167.36     3.75 o
   6   0  11       30.72       18.77     3.23 o
   7   0  11      141.50      137.01     2.44 o
   8   0  11       22.55       19.55     5.95 <
   9   0  11      172.54      167.45     2.93 o
   1   1  11      160.97      158.38     2.85 o
   2   1  11       99.61       98.89     2.57 o
   3   1  11      111.25      121.44     2.62 o
   4   1  11      147.93      151.12     3.14 o
   5   1  11       98.22       93.14     4.82 o
   6   1  11       31.60       29.06     3.25 o
   7   1  11       64.87       63.20     2.44 o
   8   1  11       33.32       33.65     6.09 <
   9   1  11       58.14       38.44     4.65 o
   1   2  11      370.66      365.31     5.55 o
   2   2  11       16.51       22.99    13.42 <
   3   2  11      100.16      108.93     2.73 o
   4   2  11       73.56       71.76     4.66 o
   5   2  11      316.38      330.52     4.47 o
   6   2  11       19.58       20.72     4.75 <
   7   2  11      166.86      168.36     3.40 o
   8   2  11       53.62       48.48     4.25 o
   9   2  11       87.56       86.42     3.63 o
   1   3  11       19.44       29.51    12.67 <
   2   3  11       91.37      101.14     1.67 o
   3   3  11       76.62       77.01     3.49 o
   4   3  11       58.22       66.05     8.01 o
   5   3  11       44.51       58.51    14.24 <
   6   3  11       35.43       29.77     4.37 o
   7   3  11       82.00       76.52     2.99 o
   8   3  11       34.19       48.28     6.60 <
   9   3  11       53.05       51.20     5.27 o
   1   4  11      183.97      185.08     2.69 o
   2   4  11       24.27       12.73     8.32 <
   3   4  11      350.60      348.29     5.78 o
   4   4  11       12.37       12.23     8.63 <
   5   4  11      144.00      149.00     3.15 o
   6   4  11       23.22       27.24     5.48 <
   7   4  11      183.93      183.02     3.64 o
   8   4  11       47.49       26.29     5.38 o
   1   5  11       35.70       25.46     5.77 o
   2   5  11      138.25      137.94     3.27 o
   3   5  11       46.63       55.48    11.25 <
   4   5  11      114.11      110.94     2.54 o
   5   5  11       30.85       31.53     3.89 o
   6   5  11       63.39       70.78     3.06 o
   7   5  11       75.89       77.92     3.14 o
   8   5  11       44.70       50.03     5.47 o
   1   6  11      293.34      293.81     3.79 o
   2   6  11       44.10       36.32    10.03 <
   3   6  11      116.68      112.40     2.47 o
   4   6  11       34.51       55.95     5.13 o
   5   6  11      260.18      267.17     4.53 o
   6   6  11       65.87       62.92     2.99 o
   7   6  11      164.66      166.31     3.46 o
   8   6  11       33.88       31.73     7.27 <
   1   7  11       99.43      103.46     3.25 o
   2   7  11       69.08       62.70     5.69 o
   3   7  11      120.87      117.84     2.56 o
   4   7  11      115.92      111.83     2.65 o
   5   7  11       60.49       62.56     3.04 o
   6   7  11       21.87       12.58     7.98 <
   7   7  11       59.15       53.83     4.09 o
   8   7  11       22.56       31.65    11.12 <
   1   8  11      183.30      181.20     4.11 o
   2   8  11       14.16       10.49     6.70 <
   3   8  11      323.44      328.97     5.44 o
   4   8  11       34.59       38.38     4.29 o
   5   8  11       94.50       88.64     2.76 o
   6   8  11       33.50       29.08     5.63 <
   7   8  11      118.71      124.54     3.27 o
   1   9  11       93.23       97.89     6.04 o
   2   9  11       93.33       88.37     2.43 o
   3   9  11       96.08       92.67     2.52 o
   4   9  11      104.27      108.55     2.74 o
   5   9  11       39.61       47.34     4.65 o
   6   9  11       35.28       33.34     5.77 o
   7   9  11       62.75       63.58     4.57 o
   1  10  11      241.59      239.22     4.20 o
   2  10  11       40.27       36.26     3.38 o
   3  10  11       90.44       92.72     2.63 o
   4  10  11       26.11       12.61     6.71 <
   5  10  11      207.31      207.24     3.92 o
   6  10  11       36.04       37.68     6.15 <
   7  10  11      132.54      137.56     3.69 o
   1  11  11       37.16       36.95     3.58 o
   2  11  11       87.81       89.19     2.71 o
   3  11  11       26.31       12.83     5.88 <
   4  11  11       81.03       76.47     2.89 o
   5  11  11       60.37       62.65     4.05 o
   6  11  11       31.42       35.56     7.45 <
   1  12  11      105.77      101.52     2.73 o
   2  12  11       22.20       15.63     7.78 <
   3  12  11      234.94      232.42     4.28 o
   4  12  11        4.22       20.14    51.19 <
   5  12  11       78.22       77.88     3.54 o
   1  13  11       34.97       32.42     5.45 o
   2  13  11       79.81       76.98     3.06 o
   3  13  11       14.75       23.95    14.40 <
   4  13  11       60.06       65.50     4.52 o
   1  14  11      155.54      162.05     3.42 o
   2  14  11        0.00       16.04   107.03 <
   3  14  11       52.08       46.51     4.76 o
   1  15  11       52.08       63.78     4.97 o
   0 -14  12      161.86      160.08     2.92 o
   1 -14  12       30.00       32.03     4.45 o
   2 -14  12       33.59       36.45     4.97 o
   0 -13  12       23.69        9.10     7.07 <
   1 -13  12      115.10      122.71     1.98 o
   2 -13  12       76.51       82.74     2.42 o
   3 -13  12       45.61       53.42     4.48 o
   4 -13  12       47.77       52.09     4.53 o
   0 -12  12       84.16       85.12     2.43 o
   1 -12  12        7.57        4.03    13.42 <
   2 -12  12      173.98      174.92     2.38 o
   3 -12  12       13.59       17.15    11.40 <
   4 -12  12       52.51       46.12     3.53 o
   5 -12  12        0.00        7.32    99.50 <
   0 -11  12       83.06       84.49     2.39 o
   1 -11  12      133.87      137.42     2.02 o
   2 -11  12       54.28       59.54     1.94 o
   3 -11  12       63.23       63.09     2.92 o
   4 -11  12       42.39       46.29     3.89 o
   5 -11  12       40.40       34.17     4.52 o
   0 -10  12      248.55      240.54     3.63 o
   1 -10  12       59.58       59.75     1.78 o
   2 -10  12       66.14       51.42     1.69 o
   3 -10  12       34.08       36.84     3.11 o
   4 -10  12       83.71       83.61     2.55 o
   5 -10  12       18.75       26.75     8.68 <
   6 -10  12       94.27       98.96     3.10 o
   0  -9  12      100.82       99.44     1.79 o
   1  -9  12      160.03      166.95     2.16 o
   2  -9  12      101.61      105.41     1.69 o
   3  -9  12       60.18       66.89     1.98 o
   4  -9  12      100.19      100.50     2.43 o
   5  -9  12       28.41       22.34     6.17 <
   6  -9  12       58.84       53.18     3.54 o
   7  -9  12       70.27       63.55     3.50 o
   0  -8  12      158.26      144.97     2.21 o
   1  -8  12       11.82       16.86     6.01 <
   2  -8  12      222.91      211.84     2.79 o
   3  -8  12        0.00        2.97    62.83 <
   4  -8  12       32.98       29.84     5.88 <
   5  -8  12        0.00       21.33    78.99 <
   6  -8  12       18.69       19.12     8.16 <
   7  -8  12        4.74        6.52    38.26 <
   0  -7  12      182.75      178.22     2.77 o
   1  -7  12      178.00      178.37     2.30 o
   2  -7  12       77.62       77.15     1.46 o
   3  -7  12       68.15       72.42     1.48 o
   4  -7  12      105.88      101.19     1.85 o
   5  -7  12       39.47       37.34     2.57 o
   6  -7  12      106.53      108.99     2.03 o
   7  -7  12       65.81       60.73     2.88 o
   0  -6  12      326.42      316.42     4.52 o
   1  -6  12       35.61       45.00     1.68 o
   2  -6  12       80.18       73.83     1.40 o
   3  -6  12        9.07       19.68    24.77 <
   4  -6  12      104.11      102.67     1.81 o
   5  -6  12        0.00       19.60    64.96 <
   6  -6  12      118.35      121.21     2.02 o
   7  -6  12       32.67       33.44     4.05 o
   8  -6  12       23.91       15.39     7.97 <
   0  -5  12       98.24      102.54     1.86 o
   1  -5  12      223.16      222.38     2.76 o
   2  -5  12       82.97       81.21     2.33 o
   3  -5  12       93.25       94.61     2.63 o
   4  -5  12       97.19       95.06     4.18 o
   5  -5  12       29.48       32.97     3.10 o
   6  -5  12       73.92       67.52     1.87 o
   7  -5  12       66.56       60.76     2.27 o
   8  -5  12       55.03       59.92     3.54 o
   0  -4  12      133.63      125.49     2.15 o
   1  -4  12       27.97       26.21     1.81 o
   2  -4  12      283.07      279.33     3.48 o
   3  -4  12       14.95       15.96    12.40 <
   4  -4  12       78.69       83.90     4.17 o
   5  -4  12       10.27       10.68     7.68 <
   6  -4  12       34.01       29.63     2.99 o
   7  -4  12       21.05       23.53     5.45 <
   8  -4  12      118.81      119.93     2.18 o
   0  -3  12      150.23      141.92     2.30 o
   1  -3  12      241.31      233.89     3.03 o
   2  -3  12       62.93       70.00     3.01 o
   3  -3  12      106.71      101.17     2.37 o
   4  -3  12      102.35       92.60     1.71 o
   5  -3  12       39.95       40.14     2.20 o
   6  -3  12       84.66       85.74     1.83 o
   7  -3  12       50.20       62.01     2.41 o
   8  -3  12       43.87       47.26     3.09 o
   0  -2  12      354.82      359.57     4.85 o
   1  -2  12       35.24       36.06     4.45 o
   2  -2  12       73.88       74.82     3.30 o
   3  -2  12       19.73       13.00     2.51 o
   4  -2  12      112.49      110.45     1.98 o
   5  -2  12       24.84       30.46     3.52 o
   6  -2  12      145.89      142.31     2.43 o
   7  -2  12       12.26       21.94     8.07 <
   8  -2  12        5.09       10.69    24.62 <
   0  -1  12      125.61      138.22     2.65 o
   1  -1  12      265.76      261.92     3.45 o
   2  -1  12      169.13      157.16     2.67 o
   3  -1  12      125.17      118.49     1.79 o
   4  -1  12      119.20      122.15     2.02 o
   5  -1  12        6.27       19.59    11.67 <
   6  -1  12       91.76       88.22     2.02 o
   7  -1  12       68.43       68.66     2.30 o
   8  -1  12       75.03       75.55     2.29 o
   0   0  12      148.44      153.64     3.82 o
   1   0  12        8.37       27.09    24.44 <
   2   0  12      237.13      239.72     3.03 o
   3   0  12       16.80       21.63     3.71 <
   4   0  12       76.84       67.77     1.79 o
   5   0  12       13.66        4.56     5.80 <
   6   0  12       22.88       22.20     3.98 <
   7   0  12       21.00       14.13     5.77 <
   8   0  12      107.35      106.38     2.44 o
   0   1  12      125.03      137.35     3.81 o
   1   1  12      263.17      261.64     3.75 o
   2   1  12      164.97      158.50     2.43 o
   3   1  12      120.88      119.26     2.00 o
   4   1  12      118.57      123.53     2.03 o
   5   1  12       17.10       19.55     4.96 <
   6   1  12       88.52       87.27     2.05 o
   7   1  12       67.58       67.57     2.40 o
   8   1  12       76.64       75.58     3.58 o
   0   2  12      354.05      358.03     5.37 o
   1   2  12       50.85       35.23     7.56 o
   2   2  12       72.63       73.05     2.43 o
   3   2  12       18.68       11.59     3.55 <
   4   2  12      107.35      110.76     1.94 o
   5   2  12       17.49       28.25     4.82 <
   6   2  12      144.81      143.58     2.46 o
   7   2  12       13.59       20.04    11.89 <
   8   2  12        0.00       11.53    99.51 <
   0   3  12      153.84      139.13     7.13 o
   1   3  12      236.46      234.44     6.58 o
   2   3  12       61.37       80.76     1.70 o
   3   3  12      101.17      102.03     1.86 o
   4   3  12       98.51       91.25     2.29 o
   5   3  12       38.04       39.60     3.12 o
   6   3  12       80.90       85.45     2.61 o
   7   3  12       57.03       56.26     3.66 o
   8   3  12       43.11       55.07     5.43 o
   0   4  12      129.54      121.66     7.11 o
   1   4  12       19.72       26.60    40.92 <
   2   4  12      269.64      276.93     4.47 o
   3   4  12       15.62       15.13     5.21 <
   4   4  12       83.72       86.87     2.23 o
   5   4  12       24.58       11.21     4.95 <
   6   4  12       29.33       37.18     5.18 <
   7   4  12        0.00       23.17   104.96 <
   8   4  12      116.95      120.80     3.23 o
   0   5  12      108.60       93.98     8.56 o
   1   5  12      221.71      221.82     4.27 o
   2   5  12       83.01       88.00     2.00 o
   3   5  12       91.49       95.14     2.33 o
   4   5  12       97.86       93.84     2.42 o
   5   5  12       32.28       26.92     3.66 o
   6   5  12       73.80       63.75     3.02 o
   7   5  12       62.17       59.86     3.89 o
   8   5  12       56.52       63.30     4.41 o
   0   6  12      320.05      312.75     7.23 o
   1   6  12       28.67       47.35    14.83 <
   2   6  12       78.04       70.23     2.08 o
   3   6  12        7.13       19.92    13.69 <
   4   6  12      103.63      103.34     2.56 o
   5   6  12       18.86       20.32     6.67 <
   6   6  12      114.00      119.55     2.95 o
   7   6  12       29.33       36.51     7.25 <
   8   6  12       14.02       21.98    14.92 <
   0   7  12      181.02      178.03     4.09 o
   1   7  12      172.08      177.48     4.23 o
   2   7  12       78.76       74.06     2.13 o
   3   7  12       62.75       71.80     2.48 o
   4   7  12       98.42       99.16     2.50 o
   5   7  12       36.30       37.46     4.03 o
   6   7  12      111.55      108.30     3.17 o
   7   7  12       66.29       61.49     3.63 o
   0   8  12      155.38      140.36     4.54 o
   1   8  12        0.00       17.82   161.15 <
   2   8  12      217.95      210.22     3.83 o
   3   8  12        4.72        1.77    22.48 <
   4   8  12       23.07       28.86     5.61 <
   5   8  12       23.07       22.05     7.24 <
   6   8  12       17.65       26.12    11.24 <
   7   8  12       26.76        6.53     8.61 <
   1   9  12      152.96      162.69     2.94 o
   2   9  12       98.61      104.05     2.50 o
   3   9  12       53.65       66.55     2.81 o
   4   9  12       99.22      101.61     2.74 o
   5   9  12       21.25       24.87     9.33 <
   6   9  12       55.17       52.49     3.94 o
   7   9  12       59.34       60.54     4.52 o
   1  10  12       54.35       61.18     2.77 o
   2  10  12       61.96       47.88     2.94 o
   3  10  12       35.59       37.06     3.99 o
   4  10  12       85.17       86.48     3.01 o
   5  10  12        3.32       24.94    55.24 <
   6  10  12       91.95       98.64     3.62 o
   1  11  12      130.36      134.52     2.89 o
   2  11  12       55.70       59.43     3.36 o
   3  11  12       61.54       62.59     3.45 o
   4  11  12       47.00       48.45     4.85 o
   5  11  12       36.91       38.58     6.39 <
   2  12  12      165.25      173.96     3.42 o
   3  12  12        2.68       15.64    78.91 <
   4  12  12       47.42       46.47     5.05 o
   1 -14  13       37.86       46.92     3.92 o
   1 -13  13       87.33       88.51     2.12 o
   2 -13  13       65.13       63.05     2.87 o
   3 -13  13      135.73      135.50     2.86 o
   1 -12  13       34.53       34.67     3.30 o
   2 -12  13        0.00       10.09    80.98 <
   3 -12  13       90.85      101.04     2.82 o
   4 -12  13       28.86       17.19     6.90 <
   1 -11  13      142.78      137.58     2.10 o
   2 -11  13       61.32       61.73     2.51 o
   3 -11  13       98.44      101.29     2.61 o
   4 -11  13      119.66      111.89     2.80 o
   5 -11  13      147.98      136.52     2.86 o
   1 -10  13       40.91       39.83     2.41 o
   2 -10  13       29.52       32.26     3.93 o
   3 -10  13      131.69      128.27     2.59 o
   4 -10  13       61.63       63.89     3.32 o
   5 -10  13       74.78       73.59     2.90 o
   6 -10  13       34.27       37.54     6.44 <
   1  -9  13      160.19      153.22     2.18 o
   2  -9  13      103.70      101.19     1.95 o
   3  -9  13      166.46      161.18     2.80 o
   4  -9  13       95.85       83.53     2.41 o
   5  -9  13      110.80      106.09     2.58 o
   6  -9  13       49.00       48.77     4.43 o
   1  -8  13      118.76      113.05     1.78 o
   2  -8  13       21.66       22.91     4.01 <
   3  -8  13       66.59       61.71     1.96 o
   4  -8  13       34.09       33.73     3.92 o
   5  -8  13       80.80       81.26     2.57 o
   6  -8  13       23.82       23.36     7.64 <
   7  -8  13       38.21       32.48     5.80 o
   1  -7  13      199.67      194.81     2.54 o
   2  -7  13      148.85      142.12     2.20 o
   3  -7  13      118.83      116.79     1.95 o
   4  -7  13      109.88      110.45     2.67 o
   5  -7  13      172.76      173.60     2.87 o
   6  -7  13       91.36       86.65     2.63 o
   7  -7  13       85.80       88.42     2.81 o
   1  -6  13       70.67       71.56     1.43 o
   2  -6  13       37.44       37.55     1.83 o
   3  -6  13      148.72      150.82     2.18 o
   4  -6  13        6.91        6.11    15.04 <
   5  -6  13       87.06       89.84     2.35 o
   6  -6  13       55.70       42.77     3.81 o
   7  -6  13       25.07       20.18     7.27 <
   1  -5  13      177.93      174.44     2.27 o
   2  -5  13       90.66       87.58     1.68 o
   3  -5  13      170.68      174.00     2.39 o
   4  -5  13      130.91      124.69     2.40 o
   5  -5  13      160.32      163.04     2.70 o
   6  -5  13       15.82       19.74     8.62 <
   7  -5  13      132.20      134.99     2.63 o
   8  -5  13       25.78       39.99     7.35 <
   1  -4  13       36.62       36.83     1.55 o
   2  -4  13       34.03       27.05     7.22 <
   3  -4  13      181.57      186.21     2.49 o
   4  -4  13       47.44       45.11     2.63 o
   5  -4  13      103.48      103.10     2.26 o
   6  -4  13       18.38       20.66     8.04 <
   7  -4  13        4.73       11.04    36.54 <
   8  -4  13       14.74       23.17    13.75 <
   1  -3  13      201.51      202.20     2.51 o
   2  -3  13      127.80      129.46     2.91 o
   3  -3  13      162.52      162.66     2.27 o
   4  -3  13      204.76      203.02     3.10 o
   5  -3  13      192.51      187.28     2.99 o
   6  -3  13       46.56       43.31     3.18 o
   7  -3  13      140.67      132.44     2.62 o
   8  -3  13       20.52       12.97     8.58 <
   1  -2  13       56.08       53.34     3.61 o
   2  -2  13       32.50       36.07     8.67 <
   3  -2  13      146.18      149.31     2.32 o
   4  -2  13       37.98       45.55     4.03 o
   5  -2  13       76.73       71.57     3.05 o
   6  -2  13       33.53       38.66     4.00 o
   7  -2  13       24.02       20.08     6.61 <
   8  -2  13       22.17       12.62     7.58 <
   1  -1  13      210.63      217.71     3.02 o
   2  -1  13      142.14      144.75     3.60 o
   3  -1  13      218.53      211.00     3.16 o
   4  -1  13       85.41       93.04     2.85 o
   5  -1  13      151.76      152.23     3.29 o
   6  -1  13       57.66       57.34     3.92 o
   7  -1  13      128.84      127.35     3.31 o
   8  -1  13       84.82       78.80     2.69 o
   1   0  13      182.42      181.82     2.80 o
   2   0  13        9.27        5.46    33.10 <
   3   0  13      160.73      148.97     3.23 o
   4   0  13        0.00        1.13    80.90 <
   5   0  13      182.50      179.36     3.60 o
   6   0  13       15.10       11.87    10.88 <
   7   0  13       47.35       32.76     4.95 o
   8   0  13        0.00        7.03   117.22 <
   1   1  13      214.45      215.01     3.47 o
   2   1  13      149.31      146.84     4.70 o
   3   1  13      215.81      214.99     3.94 o
   4   1  13       87.06       98.47     2.70 o
   5   1  13      150.83      147.34     3.25 o
   6   1  13       51.64       59.42     3.94 o
   7   1  13      127.62      130.92     3.31 o
   1   2  13       55.04       55.43     7.31 o
   2   2  13       17.58       36.88    27.78 <
   3   2  13      138.95      144.77     3.01 o
   4   2  13       30.65       43.14     4.30 o
   5   2  13       72.20       72.60     2.98 o
   1   3  13      203.78      201.12     7.57 o
   1   4  13       60.15       49.68    15.95 <
   1   5  13      158.76      170.90    26.50 o
   0 -13  14      102.16      100.13     2.87 o
   1 -13  14       35.94       34.27     4.92 o
   2 -13  14       83.44       93.55     3.09 o
   0 -12  14       21.17       41.06     8.41 <
   1 -12  14        9.18        4.38    16.01 <
   2 -12  14       91.87       90.49     2.29 o
   3 -12  14       25.59        9.28     7.37 <
   0 -11  14      101.40      111.50     2.55 o
   1 -11  14       34.82       32.59     3.33 o
   2 -11  14      133.17      128.57     2.29 o
   3 -11  14        6.13       12.39    29.50 <
   4 -11  14      113.00      110.81     2.80 o
   0 -10  14       81.39       88.24     2.42 o
   1 -10  14       11.30        9.14     8.51 <
   2 -10  14       64.91       70.94     2.30 o
   3 -10  14        0.00        2.04    86.56 <
   4 -10  14       24.34       20.44     7.12 <
   5 -10  14       23.50       16.45     7.85 <
   0  -9  14      136.49      130.79     2.52 o
   1  -9  14       46.24       46.27     2.18 o
   2  -9  14      132.38      132.15     2.18 o
   3  -9  14       36.43       40.79     4.23 o
   4  -9  14      112.77      109.03     2.51 o
   5  -9  14       82.28       78.19     2.80 o
   6  -9  14      108.17       99.50     2.88 o
   0  -8  14       27.66       18.35     3.76 o
   1  -8  14       21.55       10.63     3.62 <
   2  -8  14       87.00       82.73     1.95 o
   3  -8  14        8.65        4.89    15.25 <
   4  -8  14      119.05      118.02     2.47 o
   5  -8  14       10.77        9.55    14.09 <
   6  -8  14       43.87       50.64     4.30 o
   0  -7  14      132.10      131.35     2.30 o
   1  -7  14       15.69       24.57     4.58 <
   2  -7  14      139.14      139.23     2.15 o
   3  -7  14       71.30       69.68     2.42 o
   4  -7  14      136.93      129.75     2.57 o
   5  -7  14       79.48       79.80     2.58 o
   6  -7  14       90.18       95.04     2.74 o
   7  -7  14       90.06       93.46     3.88 o
   0  -6  14      123.95      115.98     2.18 o
   1  -6  14       15.13        2.02     4.35 <
   2  -6  14       98.48      101.79     1.85 o
   3  -6  14       19.02        5.46     4.40 <
   4  -6  14       19.63        5.39     9.51 <
   5  -6  14       10.83       10.33    12.95 <
   6  -6  14      166.51      157.91     2.90 o
   7  -6  14        0.00        7.34    99.77 <
   0  -5  14      150.48      158.59     2.40 o
   1  -5  14       63.30       65.20     1.44 o
   2  -5  14      178.32      172.93     2.48 o
   3  -5  14       23.48       22.92     3.53 o
   4  -5  14      140.47      144.96     2.66 o
   5  -5  14      113.45      114.74     2.42 o
   6  -5  14      142.84      135.89     2.81 o
   7  -5  14      102.79      107.02     2.89 o
   0  -4  14      108.51      117.15     2.00 o
   1  -4  14       33.06       18.78     1.77 o
   2  -4  14      108.88      111.91     1.82 o
   3  -4  14       17.32       19.77     4.19 <
   4  -4  14      172.77      172.48     2.80 o
   5  -4  14        0.00        2.06    88.97 <
   6  -4  14       37.87       40.14     4.42 o
   7  -4  14       14.68        9.28    11.62 <
   0  -3  14      199.94      195.00     2.93 o
   1  -3  14       44.96       43.08     1.47 o
   2  -3  14      169.11      173.36     2.36 o
   3  -3  14       56.57       57.76     1.74 o
   4  -3  14      180.50      173.01     2.86 o
   5  -3  14      125.27      119.02     2.51 o
   6  -3  14      127.24      132.00     2.54 o
   7  -3  14       72.03       64.88     2.89 o
   8  -3  14      121.37      120.84     3.39 o
   0  -2  14      180.93      177.39     2.70 o
   1  -2  14       10.19        1.61     4.70 <
   2  -2  14       68.07       67.81     1.58 o
   3  -2  14        0.00       11.02    54.57 <
   4  -2  14       27.10       23.75     4.21 o
   5  -2  14       19.78       19.34     8.05 <
   6  -2  14      191.81      188.79     3.07 o
   7  -2  14        0.00       13.26    91.54 <
   8  -2  14       38.89       38.76     5.41 o
   0  -1  14      183.48      183.99     2.72 o
   1  -1  14       64.58       68.94     1.49 o
   2  -1  14      173.29      168.90     2.67 o
   3  -1  14       42.02       49.36     2.37 o
   4  -1  14      147.18      147.21     3.22 o
   5  -1  14       81.76       88.03     3.11 o
   6  -1  14      140.30      128.96     3.32 o
   7  -1  14      121.51      122.52     2.57 o
   8  -1  14       96.35       96.66     2.79 o
   0   0  14      133.47      114.89     2.82 o
   1   0  14       23.37       18.78     2.49 o
   2   0  14       19.37       18.65     4.35 <
   3   0  14       17.12       13.44     8.22 <
   4   0  14      186.81      171.69     3.68 o
   5   0  14        0.00       14.90    93.47 <
   6   0  14       27.30       19.04     6.27 <
   7   0  14       16.26        0.42    13.55 <
   0   1  14      182.62      186.55     3.45 o
   1   1  14       63.02       56.10     1.90 o
   2   1  14      175.59      166.05     3.44 o
   3   1  14       43.78       49.87     3.36 o
   4   1  14      139.55      147.56     3.17 o
   5   1  14       83.93       87.04     3.07 o
   6   1  14      138.73      130.64     3.26 o
   1   2  14        9.60        2.35    12.94 <
   2   2  14       64.60       66.88     2.93 o
   3   2  14       17.90       10.59     8.17 <
   4   2  14       25.22       29.62     5.77 <
   5   2  14        8.65       19.77    15.68 <
   1 -12  15       98.60      107.83     2.37 o
   2 -12  15       29.85       17.78     7.26 <
   1 -11  15       35.68       36.50     4.34 o
   2 -11  15       75.24       77.62     2.88 o
   3 -11  15       23.76       18.92     8.00 <
   1 -10  15       28.39       24.64     4.91 <
   2 -10  15        0.00        9.04    76.99 <
   3 -10  15      175.29      169.03     2.99 o
   4 -10  15       67.23       66.85     3.23 o
   1  -9  15       64.38       63.29     2.25 o
   2  -9  15       78.35       81.89     2.25 o
   3  -9  15       83.11       83.33     2.58 o
   4  -9  15       86.62       98.65     2.70 o
   5  -9  15       19.19       22.37    10.09 <
   1  -8  15      123.91      117.17     2.11 o
   2  -8  15        0.00       10.00    73.01 <
   3  -8  15       23.42       20.88     6.07 <
   4  -8  15        0.00       19.51    87.89 <
   5  -8  15      134.68      121.85     2.73 o
   6  -8  15       31.13        8.32     7.47 <
   1  -7  15       93.62       88.98     1.89 o
   2  -7  15      106.97      108.39     2.05 o
   3  -7  15       43.36       35.05     3.58 o
   4  -7  15      127.82      131.99     2.59 o
   5  -7  15       83.56       79.48     2.83 o
   6  -7  15       30.14       45.75     6.30 <
   1  -6  15       28.85       27.53     2.97 o
   2  -6  15       37.94       40.05     2.76 o
   3  -6  15      225.80      220.19     3.41 o
   4  -6  15       13.32       10.56    10.34 <
   5  -6  15       11.78       16.67    13.74 <
   6  -6  15       51.56       55.02     3.61 o
   1  -5  15        9.19        9.88     6.84 <
   2  -5  15       92.57       91.25     1.92 o
   3  -5  15       31.26       34.68     3.84 o
   4  -5  15       82.83       80.24     2.37 o
   5  -5  15       13.84        7.78    10.54 <
   6  -5  15       22.99       18.71     7.13 <
   7  -5  15       51.36       41.51     4.28 o
   1  -4  15      182.69      177.83     2.34 o
   2  -4  15        3.18       17.18    22.80 <
   3  -4  15       48.08       57.00     2.67 o
   4  -4  15       17.83       10.97    10.31 <
   5  -4  15      168.59      165.32     2.86 o
   6  -4  15       18.86       19.23     8.93 <
   7  -4  15       76.54       75.49     3.22 o
   1  -3  15       18.63       10.40     3.06 o
   2  -3  15      158.72      156.11     2.28 o
   3  -3  15       15.50       18.62     5.28 <
   4  -3  15      156.16      149.55     2.76 o
   5  -3  15       44.05       36.98     3.60 o
   6  -3  15       70.08       72.74     3.01 o
   7  -3  15        0.00        8.15    94.06 <
   1  -2  15       46.46       43.36     1.81 o
   2  -2  15       22.51       26.39     3.17 o
   3  -2  15      207.21      206.74     2.79 o
   4  -2  15       42.06       48.89     4.03 o
   5  -2  15       34.39       33.85     4.01 o
   6  -2  15       52.78       44.04     4.18 o
   7  -2  15       44.62       42.68     4.09 o
   1  -1  15       78.38       85.88     1.60 o
   2  -1  15      106.29      104.29     2.08 o
   3  -1  15       74.45       76.66     3.13 o
   4  -1  15      129.85      125.22     3.21 o
   5  -1  15       47.28       42.40     4.34 o
   6  -1  15        0.00       13.85   114.90 <
   7  -1  15       40.51       26.43     4.58 o
   1   0  15      182.00      183.06     2.78 o
   2   0  15       12.16        2.88     7.13 <
   3   0  15      105.65      101.02     2.92 o
   4   0  15        6.32        5.50    29.35 <
   5   0  15      221.31      220.98     4.21 o
   6   0  15       25.89        5.22     9.64 <
   7   0  15       81.86       73.17     3.95 o
   1   1  15       82.16       85.82     1.91 o
   2   1  15      107.67      108.31     2.92 o
   3   1  15       72.66       76.45     3.23 o
   4   1  15      125.38      131.62     3.16 o
   5   1  15       45.73       40.55     4.71 o
   6   1  15        4.84       21.05    47.08 <
   1   2  15       45.94       45.02     3.10 o
   2   2  15       25.56       27.68     6.01 <
   3   2  15      205.27      201.69     3.91 o
   4   2  15       42.04       46.72     4.04 o
   5   2  15       34.22       33.86     5.90 <
   0 -11  16       37.40       33.19     7.99 <
   1 -11  16      116.59      123.17     2.33 o
   2 -11  16       34.53       44.33     6.00 <
   0 -10  16       17.84       27.03     9.35 <
   1 -10  16       38.41       41.50     3.65 o
   2 -10  16      222.17      231.89     3.48 o
   3 -10  16       16.45        2.24    10.97 <
   0  -9  16       16.61        9.48     8.46 <
   1  -9  16      134.41      124.86     2.28 o
   2  -9  16       26.31       12.61     6.42 <
   3  -9  16       77.28       69.65     2.93 o
   4  -9  16        6.87       11.21    29.82 <
   0  -8  16      304.97      314.29     4.33 o
   1  -8  16        8.79       20.14    13.73 <
   2  -8  16       64.07       52.85     2.39 o
   3  -8  16       23.25       18.70     7.57 <
   4  -8  16      168.40      172.92     2.97 o
   5  -8  16        0.00        5.92   100.37 <
   0  -7  16       29.36       26.64     3.91 o
   1  -7  16      141.10      139.80     2.25 o
   2  -7  16       20.43       24.23     5.37 <
   3  -7  16       72.17       76.00     2.63 o
   4  -7  16        0.00        5.66    92.78 <
   5  -7  16        4.00        9.03    44.03 <
   0  -6  16       39.37       39.47     3.00 o
   1  -6  16        8.63       21.54    13.51 <
   2  -6  16      284.43      291.26     3.71 o
   3  -6  16       26.91       31.36     5.37 <
   4  -6  16      145.09      140.24     2.68 o
   5  -6  16       36.44       37.03     4.62 o
   6  -6  16      107.49      111.76     2.86 o
   0  -5  16       74.69       79.43     2.03 o
   1  -5  16      172.43      170.77     2.46 o
   2  -5  16       42.23       46.08     2.45 o
   3  -5  16       80.71       76.16     2.39 o
   4  -5  16       55.52       49.78     3.13 o
   5  -5  16       24.30       15.60     6.72 <
   6  -5  16        0.00       19.36    95.04 <
   0  -4  16      369.95      379.61     5.10 o
   1  -4  16        0.00       12.53    61.03 <
   2  -4  16       74.58       74.00     1.83 o
   3  -4  16        6.15        7.51    21.58 <
   4  -4  16      204.74      200.51     3.20 o
   5  -4  16       27.91        9.16     5.33 <
   6  -4  16      177.34      175.06     3.03 o
   0  -3  16       89.15       86.69     1.96 o
   1  -3  16      142.58      148.92     2.12 o
   2  -3  16       42.29       46.18     2.34 o
   3  -3  16       61.92       60.82     2.59 o
   4  -3  16       51.95       47.92     3.12 o
   5  -3  16       13.38        6.93    10.36 <
   6  -3  16       35.48       33.50     5.05 o
   7  -3  16       40.52       37.65     6.62 o
   0  -2  16       14.54       20.78     6.08 <
   1  -2  16       14.53       13.68     4.68 <
   2  -2  16      349.90      346.57     4.46 o
   3  -2  16       40.36       40.11     3.05 o
   4  -2  16      147.18      152.21     2.63 o
   5  -2  16       21.17       31.79     6.61 <
   6  -2  16      123.61      115.23     2.68 o
   7  -2  16       30.31       27.64     6.98 <
   0  -1  16       23.72       25.14     3.89 o
   1  -1  16      156.84      171.39     2.25 o
   2  -1  16        0.00        1.42    61.34 <
   3  -1  16       84.21       89.14     3.13 o
   4  -1  16       17.16        9.05    19.75 <
   5  -1  16       29.46       26.22     6.37 <
   6  -1  16       18.43       12.46     8.72 <
   7  -1  16       49.28       53.24     4.54 o
   0   0  16      363.82      368.96     5.01 o
   1   0  16       18.62       21.77     5.06 <
   2   0  16       82.34       82.74     2.95 o
   3   0  16       17.06       16.41     9.47 <
   4   0  16      234.52      226.58     4.54 o
   5   0  16       14.35       12.03    14.22 <
   6   0  16      182.37      191.70     3.89 o
   7   0  16        0.00        4.77   118.16 <
   0   1  16       23.82       22.63     6.26 <
   1   1  16      159.57      167.81     3.34 o
   2   1  16        0.00        8.53    81.67 <
   3   1  16       86.91       88.64     3.19 o
   4   1  16       24.09        4.57    13.46 <
   5   1  16       19.08       27.58     9.75 <
   6   1  16       19.17       11.13    13.98 <
   2   2  16      349.34      348.59     5.97 o
   3   2  16       32.86       42.55     5.30 o
   4   2  16      149.69      152.09     3.45 o
   1 -10  17       45.52       49.35     3.42 o
   2 -10  17       26.57       27.36     7.74 <
   1  -9  17       17.84       23.84     8.25 <
   2  -9  17       71.98       75.60     3.01 o
   3  -9  17       32.29       31.72     5.89 <
   1  -8  17       53.24       59.96     2.65 o
   2  -8  17        3.87        6.88    41.76 <
   3  -8  17       97.97       89.45     2.66 o
   4  -8  17        0.00       16.21    95.33 <
   1  -7  17       35.01       38.91     3.76 o
   2  -7  17       79.75       83.21     2.63 o
   3  -7  17       34.88       16.86     5.01 o
   4  -7  17       57.60       66.41     3.42 o
   5  -7  17       42.76       47.21     5.22 o
   1  -6  17       67.18       61.20     2.19 o
   2  -6  17        0.00       13.93    76.21 <
   3  -6  17       85.58       86.58     2.71 o
   4  -6  17       21.54       28.85     8.38 <
   5  -6  17       76.24       69.24     3.26 o
   1  -5  17       30.18       33.75     3.76 o
   2  -5  17       80.88       84.81     1.97 o
   3  -5  17       16.29        9.52     8.87 <
   4  -5  17      110.17      108.90     2.61 o
   5  -5  17       43.83       37.43     4.61 o
   1  -4  17       27.48       23.71     3.44 o
   2  -4  17       20.53       12.25     4.82 <
   3  -4  17      126.81      127.95     2.53 o
   4  -4  17       18.18       20.80     9.01 <
   5  -4  17       57.03       54.79     3.29 o
   6  -4  17       29.90       21.64     7.65 <
   1  -3  17       39.50       31.62     2.62 o
   2  -3  17       74.74       78.27     1.92 o
   3  -3  17       30.88       27.90     4.84 o
   4  -3  17      105.60      101.22     2.46 o
   5  -3  17       45.47       50.04     3.85 o
   6  -3  17       12.74       11.12    14.99 <
   1  -2  17       60.92       62.71     1.94 o
   2  -2  17        7.92        8.57    11.55 <
   3  -2  17      102.26      105.73     2.44 o
   4  -2  17       33.51       26.41     4.52 o
   5  -2  17       83.53       83.55     2.74 o
   6  -2  17        0.00       11.27    99.15 <
   1  -1  17       14.99       18.68     5.95 <
   2  -1  17      103.57      101.70     1.89 o
   3  -1  17       36.92       37.03     4.39 o
   4  -1  17       98.38       95.60     2.46 o
   5  -1  17       13.66       26.68    11.99 <
   6  -1  17       64.04       51.09     3.46 o
   1   0  17       64.79       64.89     1.84 o
   2   0  17       26.38       30.24     6.19 <
   3   0  17       85.12       87.95     3.30 o
   4   0  17       33.46       27.13     6.34 <
   5   0  17       48.85       59.53     5.20 o
   6   0  17       40.57       59.35     6.83 <
   1   1  17       17.25       19.20     9.79 <
   2   1  17      104.38      101.03     3.08 o
   3   1  17       44.98       38.55     4.51 o
   4   1  17       94.17       93.83     3.50 o
   5   1  17       21.01       25.68     9.95 <
   0  -9  18      124.50      134.37     3.82 o
   1  -9  18       38.00       33.55     6.39 <
   2  -9  18      129.74      131.50     2.84 o
   0  -8  18        0.00       10.36   111.56 <
   1  -8  18       20.74       18.70     9.86 <
   2  -8  18       30.68       22.90     6.18 <
   3  -8  18       20.40        3.30    10.48 <
   0  -7  18      130.01      134.49     3.59 o
   1  -7  18       68.03       66.75     2.48 o
   2  -7  18      166.28      171.95     2.88 o
   3  -7  18       31.82       36.94     6.12 <
   4  -7  18      150.13      146.40     2.89 o
   0  -6  18      103.86      104.48     3.42 o
   1  -6  18       22.47       12.95     5.42 <
   2  -6  18       26.31       23.73    10.12 <
   3  -6  18       12.41        6.82    13.53 <
   4  -6  18       28.72       30.79     6.89 <
   0  -5  18      166.04      173.79     3.58 o
   1  -5  18       19.69       10.05     5.91 <
   2  -5  18      186.00      180.30     3.03 o
   3  -5  18       32.11       39.32     5.10 o
   4  -5  18      139.41      145.19     2.77 o
   5  -5  18      106.21      107.06     3.01 o
   0  -4  18       24.97       34.54     8.31 <
   1  -4  18       25.94       25.34     4.38 <
   2  -4  18       73.84       78.83     2.26 o
   3  -4  18       21.02       12.66     8.20 <
   4  -4  18      114.70      115.69     2.71 o
   5  -4  18        0.00       10.71    98.20 <
   0  -3  18      176.60      178.64     3.63 o
   1  -3  18       70.17       70.44     2.06 o
   2  -3  18      178.11      179.30     2.58 o
   3  -3  18       11.96        2.48    12.13 <
   4  -3  18      159.78      157.38     2.91 o
   5  -3  18      115.66      116.76     2.70 o
   0  -2  18       68.48       68.45     3.55 o
   1  -2  18       17.77       23.80     6.13 <
   2  -2  18       42.99       58.13     2.64 o
   3  -2  18       14.14       16.40    11.20 <
   4  -2  18       53.84       50.49     3.73 o
   5  -2  18       25.47       16.17     7.04 <
   0  -1  18      182.03      191.33     3.67 o
   1  -1  18       40.84       41.23     2.59 o
   2  -1  18      172.32      169.68     2.85 o
   3  -1  18       56.26       56.16     3.17 o
   4  -1  18      167.19      169.10     2.93 o
   5  -1  18       95.93       95.50     2.80 o
   0   0  18       97.17       86.09     3.03 o
   1   0  18       14.17        4.20     6.77 <
   2   0  18       76.03       67.75     2.49 o
   3   0  18        0.00       11.94   103.44 <
   4   0  18       88.27       91.41     3.59 o
   5   0  18       12.17        9.39    19.43 <
   1   1  18       34.71       53.04     5.54 o
   2   1  18      169.00      167.70     3.70 o
   3   1  18       50.83       56.07     4.44 o
   4   1  18      157.64      168.37     3.82 o
   5   1  18       97.63       94.50     3.78 o
   1  -8  19       43.86       40.53     5.30 o
   1  -7  19       64.99       67.02     3.25 o
   2  -7  19       40.94       47.06     4.94 o
   1  -6  19       39.01       27.37     5.31 o
   2  -6  19       12.95       23.46    13.22 <
   3  -6  19       62.28       59.07     3.49 o
   1  -5  19       20.56       23.95     8.52 <
   2  -5  19       64.49       76.72     3.24 o
   3  -5  19       24.12       28.18     7.28 <
   4  -5  19       84.95       86.77     3.25 o
   1  -4  19       35.80       33.23     4.66 o
   2  -4  19       10.16       18.78    16.09 <
   3  -4  19       65.04       73.00     2.98 o
   4  -4  19       26.66       18.91     7.53 <
   1  -3  19        8.75       16.67    18.20 <
   2  -3  19       36.68       31.88     4.56 o
   3  -3  19        0.00       27.85    92.03 <
   4  -3  19       40.71       27.55     5.06 o
   1  -2  19       35.46       41.63     4.36 o
   2  -2  19        4.84       20.06    31.42 <
   3  -2  19       92.99       93.22     2.58 o
   4  -2  19       22.34       31.51     8.74 <
   5  -2  19       66.76       72.16     3.79 o
   1  -1  19       62.04       68.60     2.90 o
   2  -1  19       58.98       71.49     3.11 o
   3  -1  19       69.50       71.05     2.97 o
   4  -1  19       77.73       87.00     3.04 o
   5  -1  19       51.18       48.82     4.49 o
   1   0  19       21.38       17.66    10.50 <
   2   0  19       18.41        9.13     8.56 <
   3   0  19       36.07       29.07     4.51 o
   4   0  19       17.99       15.29     9.75 <
   5   0  19        0.00       11.91   107.04 <
   2   1  19       62.38       64.79     3.93 o
   3   1  19       70.16       73.19     4.71 o
   0  -6  20      255.21      277.01     4.82 o
   1  -6  20       21.59       29.09    13.57 <
   0  -5  20      105.82      111.42     3.66 o
   1  -5  20      119.22      125.74     2.82 o
   2  -5  20      102.08      108.47     4.27 o
   0  -4  20       61.34       61.80     4.62 o
   1  -4  20        0.00       11.96    88.32 <
   2  -4  20      215.24      225.06     4.45 o
   3  -4  20        0.00        2.37    99.79 <
   0  -3  20      100.50      102.11     3.83 o
   1  -3  20      174.10      185.02     2.98 o
   2  -3  20      112.57      117.37     3.81 o
   3  -3  20       71.09       73.29     3.28 o
   0  -2  20      245.10      273.76     4.59 o
   1  -2  20       15.92       15.59    10.52 <
   2  -2  20       23.73       25.27    10.30 <
   3  -2  20       23.01       29.83     7.71 <
   0  -1  20       54.64       43.30     4.65 o
   1  -1  20      144.84      146.15     3.63 o
   2  -1  20       47.54       39.14     5.38 o
   3  -1  20       71.62       69.10     3.08 o
   4  -1  20       61.28       50.79     4.87 o
   1   0  20       12.90       12.44    17.00 <
   2   0  20      262.69      276.16     4.91 o
   3   0  20       13.43       11.71    14.56 <
   4   0  20       97.66       98.10     3.66 o
   3   1  20       62.91       70.82     4.76 o
   4   1  20       50.20       52.67     5.74 o
   1  -3  21       17.85       29.94    15.07 <
   1  -2  21      109.58      118.82     2.73 o
   2  -2  21       18.69       17.22    17.91 <
   1  -1  21       11.26       10.13    19.60 <
